# Supplementary material for: Host breed and geography shape the antiviral defense landscape of the bovine rumen microbiome
Source: ISME Commun. 2026 Jun 11;6(1):ycag162. doi: 10.1093/ismeco/ycag162 (PMC13356809; doi:10.1093/ismeco/ycag162)
Supplement: Supplementary_Material_ycag162 [file supplementary_material_ycag162.zip]

Archive with 3 entries (3 files):
- Supplementary_Figures_ycag162.docx
- Supplementary_Tables_v2_ycag162.xlsx
- Supplementary_Text_1_ycag162.docx
