# Supplementary material for: Host breed and geography shape the antiviral defense landscape of the bovine rumen microbiome
Source: ISME Commun. 2026 Jun 11;6(1):ycag162. doi: 10.1093/ismeco/ycag162 (PMC13356809; doi:10.1093/ismeco/ycag162)
Supplement: Supplementary_Material_ycag162 [file supplementary_material_ycag162.zip › Supplementary_Tables_v2_ycag162.xlsx]

## Sheet: Sheet1
Table	Description
Table S1	Summary of Dataset-Level metadata used in comparative analyses
Table S2	Catalog of antiviral defense systems encoded in bovine rumen MAGs using PADLOC
Table S3	Annotation of antiviral defense systems in MAGs from Nellore rumen using PADLOC
Table S4	Annotation of antiviral defense systems in MAGs from Nellore rumen using DefenseFinder
Table S5	Genes associated with antiviral defense identified in MAGs from Nellore rumen using DefenseFinder
Table S6	HMMER domains associated with antiviral defense identified in Nellore rumen MAGs using DefenseFinder
Table S7	Predicted viral sequences identified within bacterial MAGs using VirSorter2 and validated with CheckV
Table S8	Antiviral defense systems identified in viral sequences (vMAGs) using PADLOC
Table S9	Antiviral defense systems identified in viral sequences (vMAGs) using DefenseFinder
Table S10	CRISPR spacer matches against viral sequences in the Rumen Virome Database (RVD)
Table S11	CRISPR spacer matches against viral sequences in the IMG/VR database

## Sheet: Table S1
Supplementary Table 1 - Summary of Dataset-Level metadata used in comparative analyses
Assembly Accession	Assembly Name	Taxon	Breed	Colletcion	Genome	Length	N_contigs	N50	GC_content	Completeness	Contamination
Bin_1	SRP479390	Lachnospiraceae	Nellore	Faleiros et al., 2024	Bin_1	4321819	156	228912	43.72	98.81	2026-06-02
Bin_11	SRP479390	Bacteroidales	Nellore	Faleiros et al., 2024	Bin_11	3020375	87	84316	52.59	90.93	1.15
Bin_12	SRP479390	Lachnospiraceae	Nellore	Faleiros et al., 2024	Bin_12	3016261	339	8712	46.42	95.53	4.74
Bin_14	SRP479390	Lachnospiraceae	Nellore	Faleiros et al., 2024	Bin_14	2924016	114	73980	46.68	94.44	0.48
Bin_15	SRP479390	Ruminococcus	Nellore	Faleiros et al., 2024	Bin_15	2862152	122	46882	45.76	88.2	0.54
Bin_16	SRP479390	Lachnospiraceae	Nellore	Faleiros et al., 2024	Bin_16	2768063	421	7798	51.76	76.02	2.15
Bin_17	SRP479390	Lachnospiraceae	Nellore	Faleiros et al., 2024	Bin_17	2724487	366	4637	45	94.01	4.15
Bin_18	SRP479390	Bacteroidales	Nellore	Faleiros et al., 2024	Bin_18	2696767	45	30730	50.05	90.59	1.99
Bin_19	SRP479390	Saccharofermentans	Nellore	Faleiros et al., 2024	Bin_19	2691503	486	2581	47.31	92.09	6.21
Bin_20	SRP479390	Saccharofermentans	Nellore	Faleiros et al., 2024	Bin_20	2685637	372	10354	44.87	89.58	4.51
Bin_21	SRP479390	Lachnospiraceae	Nellore	Faleiros et al., 2024	Bin_21	2601967	412	2250	44.43	91.3	6.71
Bin_22	SRP479390	Lachnospiraceae	Nellore	Faleiros et al., 2024	Bin_22	2527706	108	12608	45.42	94.75	1.17
Bin_24	SRP479390	Faecousia	Nellore	Faleiros et al., 2024	Bin_24	2371161	214	8422	57.73	75.79	0.89
Bin_28	SRP479390	Saccharofermentans	Nellore	Faleiros et al., 2024	Bin_28	2142134	682	7126	47	71.45	0.71
Bin_3	SRP479390	Lachnospiraceae	Nellore	Faleiros et al., 2024	Bin_3	3899904	257	107672	45.93	94.44	2026-08-03
Bin_32	SRP479390	Paludibacteraceae	Nellore	Faleiros et al., 2024	Bin_32	1856340	80	45339	50.27	78.95	9.48
Bin_33	SRP479390	#N/A	Nellore	Faleiros et al., 2024	Bin_33	1693292	86	32188	51.35	76.38	0.5
Bin_4	SRP479390	Treponema	Nellore	Faleiros et al., 2024	Bin_4	3706768	173	45294	46.1	99.3	2.17
Bin_5	SRP479390	Prevotella	Nellore	Faleiros et al., 2024	Bin_5	3347329	75	72676	48.26	91.85	9.88
Bin_6	SRP479390	Treponema	Nellore	Faleiros et al., 2024	Bin_6	3257848	181	42828	45.57	96.5	2026-05-02
Bin_7	SRP479390	Lachnospiraceae	Nellore	Faleiros et al., 2024	Bin_7	3183938	414	26430	47.53	92.07	3.54
Bin_8	SRP479390	Prevotella	Nellore	Faleiros et al., 2024	Bin_8	3147697	194	30545	48.79	88.48	3.19
Bin_9	SRP479390	Treponema	Nellore	Faleiros et al., 2024	Bin_9	3064196	122	33548	4357	97.9	2026-05-01
GCA_045111335.1	ASM4511133v1	Alphaproteobacteria	Nellore	Conteville et al., 2024	JBGUGE000000000	1628379	96	28430	0.4364	84.88	0.18
GCA_045111355.1	ASM4511135v1	Paludibacteraceae	Nellore	Conteville et al., 2024	JBGUGF000000000	2020715	364	7627	0.49463	91.09	1.56
GCA_045111395.1	ASM4511139v1	Acutalibacteraceae	Nellore	Conteville et al., 2024	JBGUGG000000000	2001677	61	48234	0.57663	97.32	0.67
GCA_045111415.1	ASM4511141v1	Acutalibacteraceae	Nellore	Conteville et al., 2024	JBGUGH000000000	2914267	998	3494	0.40018	83.59	3.77
GCA_045111435.1	ASM4511143v1	Prevotella	Nellore	Conteville et al., 2024	JBGUGK000000000	4293504	180	54143	0.51157	96.91	1.39
GCA_045111455.1	ASM4511145v1	Christensenellales	Nellore	Conteville et al., 2024	JBGUGL000000000	3045527	71	78192	0.54899	95.87	0.6
GCA_045111475.1	ASM4511147v1	Sodaliphilus	Nellore	Conteville et al., 2024	JBGUGJ000000000	3500802	160	41571	0.52302	92.83	0.88
GCA_045111495.1	ASM4511149v1	Bacilli	Nellore	Conteville et al., 2024	JBGUGI000000000	1213718	165	9745	0.36547	85.04	1.12
GCA_045111515.1	ASM4511151v1	Lactobacillus porci	Nellore	Conteville et al., 2024	JBGUGN000000000	2003543	96	29750	0.5178	98.7	0
GCA_045111535.1	ASM4511153v1	Bacteroidaceae	Nellore	Conteville et al., 2024	JBGUGM000000000	2605252	327	13363	0.48896	90.43	2.8
GCA_045111555.1	ASM4511155v1	Megasphaera elsdenii	Nellore	Conteville et al., 2024	JBGUGO000000000	1908081	588	4432	0.53943	83.83	2.31
GCA_045111575.1	ASM4511157v1	Prevotella	Nellore	Conteville et al., 2024	JBGUGP000000000	3660066	118	54314	0.46667	96.18	1.91
GCA_045111595.1	ASM4511159v1	Prevotella	Nellore	Conteville et al., 2024	JBGUGR000000000	3589349	83	89612	0.48757	97.16	1.79
GCA_045111615.1	ASM4511161v1	Sharpea azabuensis	Nellore	Conteville et al., 2024	JBGUGQ000000000	1841345	374	5587	0.36954	84.82	2.83
GCA_045111635.1	ASM4511163v1	Sodaliphilus	Nellore	Conteville et al., 2024	JBGUGT000000000	2681272	894	3614	0.53389	80.05	5.82
GCA_045111655.1	ASM4511165v1	Bacteroidaceae	Nellore	Conteville et al., 2024	JBGUGS000000000	2695087	500	6231	0.46961	85.02	3.15
GCA_045111675.1	ASM4511167v1	Anaeroplasmataceae	Nellore	Conteville et al., 2024	JBGUGU000000000	1610224	483	4207	0.28129	84.12	4.67
GCA_045111695.1	ASM4511169v1	Candidatus Cryptobacteroides	Nellore	Conteville et al., 2024	JBGUGW000000000	2063163	357	7276	0.57418	81.87	2.21
GCA_045111715.1	ASM4511171v1	Candidatus Limimorpha	Nellore	Conteville et al., 2024	JBGUGX000000000	2396579	43	82751	0.45245	97.04	0
GCA_045111735.1	ASM4511173v1	Prevotella	Nellore	Conteville et al., 2024	JBGUGV000000000	4367932	264	34699	0.48608	96.56	5.68
GCA_045111755.1	ASM4511175v1	Bacteroidales	Nellore	Conteville et al., 2024	JBGUGZ000000000	2596508	259	14300	0.50761	95.97	0.54
GCA_045111775.1	ASM4511177v1	Bacteroidaceae	Nellore	Conteville et al., 2024	JBGUGY000000000	2878455	480	7193	0.46179	88.49	1.01
GCA_045111795.1	ASM4511179v1	Candidatus Limimorpha	Nellore	Conteville et al., 2024	JBGUHB000000000	2723060	62	79704	0.48654	95.43	0.54
GCA_045111815.1	ASM4511181v1	Ruminococcus	Nellore	Conteville et al., 2024	JBGUHA000000000	1972949	128	24010	0.5186	98.77	1.34
GCA_045111835.1	ASM4511183v1	Saccharofermentans	Nellore	Conteville et al., 2024	JBGUHC000000000	2489951	22	149930	0.49264	99.41	0.35
GCA_045111855.1	ASM4511185v1	Candidatus Cryptobacteroides	Nellore	Conteville et al., 2024	JBGUHD000000000	2104632	684	3848	0.53789	83.97	3.05
GCA_045111875.1	ASM4511187v1	Sodaliphilus	Nellore	Conteville et al., 2024	JBGUHF000000000	3301580	147	42883	0.50275	91.14	2.4
GCA_045111895.1	ASM4511189v1	Candidatus Limimorpha	Nellore	Conteville et al., 2024	JBGUHG000000000	2416395	13	258439	0.44921	97.04	0
GCA_045111915.1	ASM4511191v1	Ruminobacter	Nellore	Conteville et al., 2024	JBGUHE000000000	2350309	426	7846	0.44454	93.96	0.81
GCA_045111935.1	ASM4511193v1	Methanobrevibacter	Nellore	Conteville et al., 2024	JBGUHL000000000	2105874	101	31871	0.36586	90.39	0
GCA_045111945.1	ASM4511194v1	Bacteroidales	Nellore	Conteville et al., 2024	JBGUHJ000000000	2560724	207	16455	0.53577	85.93	0
GCA_045111975.1	ASM4511197v1	Acutalibacteraceae	Nellore	Conteville et al., 2024	JBGUHH000000000	2446103	133	45793	0.41757	99.33	0.67
GCA_045111995.1	ASM4511199v1	Candidatus Limimorpha	Nellore	Conteville et al., 2024	JBGUHI000000000	3094635	107	44017	0.50507	93.82	3.66
GCA_045112015.1	ASM4511201v1	Bacteroidales	Nellore	Conteville et al., 2024	JBGUHK000000000	3365004	107	54078	0.51993	92.74	2.15
GCA_045112115.1	ASM4511211v1	Sodaliphilus	Nellore	Conteville et al., 2024	JBGUHM000000000	2967847	162	23627	0.52379	93.76	1.38
GCA_045112155.1	ASM4511215v1	Lachnospiraceae	Nellore	Conteville et al., 2024	JBGUHN000000000	3223883	90	59352	0.49812	95.89	0
GCA_045112175.1	ASM4511217v1	Bacteroidales	Nellore	Conteville et al., 2024	JBGUHO000000000	2535394	138	44467	0.56778	97.85	0.54
GCA_045112195.1	ASM4511219v1	Christensenellales	Nellore	Conteville et al., 2024	JBGUHQ000000000	2878937	79	65375	0.56372	96.71	0.6
GCA_045112205.1	ASM4511220v1	Muribaculaceae	Nellore	Conteville et al., 2024	JBGUHP000000000	1956119	671	3455	0.57461	81.41	2.38
GCA_045112255.1	ASM4511225v1	Fibrobacter	Nellore	Conteville et al., 2024	JBGUHR000000000	4050718	137	70547	0.48649	98.9	2.56
GCA_045112285.1	ASM4511228v1	Bacteroidales	Nellore	Conteville et al., 2024	JBGUHS000000000	3171126	89	147145	0.49492	97.47	1.25
GCA_045112315.1	ASM4511231v1	Elusimicrobiaceae	Nellore	Conteville et al., 2024	JBGUHT000000000	1441514	340	4798	0.47405	81.09	0
GCA_045112355.1	ASM4511235v1	Bacteroidales	Nellore	Conteville et al., 2024	JBGUHU000000000	2183392	207	14568	0.37619	93.44	0.72
GCA_045112395.1	ASM4511239v1	Bacteroidales	Nellore	Conteville et al., 2024	JBGUHW000000000	3143517	223	22104	0.42335	96.27	2.62
GCA_045112425.1	ASM4511242v1	Oscillospiraceae	Nellore	Conteville et al., 2024	JBGUHV000000000	2300264	270	10913	0.60681	81.43	1.34
GCA_045112455.1	ASM4511245v1	Bacteroidales	Nellore	Conteville et al., 2024	JBGUHY000000000	2457406	163	45674	0.3739	96.88	2.24
GCA_045112495.1	ASM4511249v1	Paludibacteraceae	Nellore	Conteville et al., 2024	JBGUHX000000000	1929986	77	34506	0.4968	87.54	0.54
GCA_045112595.1	ASM4511259v1	Prevotella	Nellore	Conteville et al., 2024	JBGUIA000000000	3168525	114	43267	0.5032	84.28	1.67
GCA_045112615.1	ASM4511261v1	Succiniclasticum	Nellore	Conteville et al., 2024	JBGUHZ000000000	1986569	791	2881	0.50055	83.23	4.12
GCA_045112635.1	ASM4511263v1	Methanobrevibacter	Nellore	Conteville et al., 2024	JBGUIB000000000	1753985	731	2772	0.32562	84.67	5.97
GCA_045112655.1	ASM4511265v1	Saccharofermentans	Nellore	Conteville et al., 2024	JBGUID000000000	2746036	358	10562	0.46857	91.16	0.71
GCA_045112685.1	ASM4511268v1	Paludibacteraceae	Nellore	Conteville et al., 2024	JBGUIC000000000	2324409	74	39830	0.50317	98.12	1.88
GCA_045112755.1	ASM4511275v1	Anaerobutyricum	Nellore	Conteville et al., 2024	JBGUIF000000000	2877717	205	22808	0.47588	96.76	2.01
GCA_045112775.1	ASM4511277v1	Christensenellales	Nellore	Conteville et al., 2024	JBGUIE000000000	3141271	415	10767	0.54657	91.26	4.52
GCA_045112795.1	ASM4511279v1	Anaerovoracaceae	Nellore	Conteville et al., 2024	JBGUIG000000000	2814984	169	26806	0.46568	97.54	2.6
GCA_045112855.1	ASM4511285v1	Christensenellales	Nellore	Conteville et al., 2024	JBGUII000000000	3816832	613	7613	0.60299	82.79	3.7
GCA_045112895.1	ASM4511289v1	Methanobrevibacter	Nellore	Conteville et al., 2024	JBGUIH000000000	1911020	58	48417	0.35634	94.87	0.4
GCA_045112915.1	ASM4511291v1	Lachnospiraceae	Nellore	Conteville et al., 2024	JBGUIK000000000	3668852	134	72954	0.49785	99.05	0
GCA_045112955.1	ASM4511295v1	Ruminococcus	Nellore	Conteville et al., 2024	JBGUIJ000000000	2395247	227	17416	0.4728	97.52	1.33
GCA_045112995.1	ASM4511299v1	Prevotella	Nellore	Conteville et al., 2024	JBGUIL000000000	2462075	61	47876	0.47026	96.83	0.58
GCA_045113015.1	ASM4511301v1	Candidatus Cryptobacteroides	Nellore	Conteville et al., 2024	JBGUIM000000000	1803234	227	10882	0.50441	85.16	0.71
GCA_045113055.1	ASM4511305v1	Bacteroidales	Nellore	Conteville et al., 2024	JBGUIN000000000	2348459	32	102765	0.52387	96.51	0.54
GCA_045113115.1	ASM4511311v1	Alphaproteobacteria	Nellore	Conteville et al., 2024	JBGUIQ000000000	1276033	444	3439	0.39998	81.66	0.06
GCA_045113125.1	ASM4511312v1	Bacteroidaceae	Nellore	Conteville et al., 2024	JBGUIR000000000	2274033	488	6347	0.49588	84.45	4.43
GCA_045113155.1	ASM4511315v1	Acutalibacteraceae	Nellore	Conteville et al., 2024	JBGUIP000000000	1645765	509	3737	0.58138	84.6	0.35
GCA_045113195.1	ASM4511319v1	Bacteroidales	Nellore	Conteville et al., 2024	JBGUIO000000000	3345271	1089	3701	0.42654	84.91	3.22
GCA_045113255.1	ASM4511325v1	Paludibacteraceae	Nellore	Conteville et al., 2024	JBGUIS000000000	2844056	567	6239	0.48816	88.24	2.82
GCA_045113275.1	ASM4511327v1	Paludibacteraceae	Nellore	Conteville et al., 2024	JBGUIU000000000	4392830	366	25159	0.39033	95.97	8.31
GCA_045113285.1	ASM4511328v1	Paludibacteraceae	Nellore	Conteville et al., 2024	JBGUIT000000000	1615886	325	7196	0.49338	87.08	2.01
GCA_045113305.1	ASM4511330v1	Methanobrevibacter	Nellore	Conteville et al., 2024	JBGUIW000000000	2314208	189	17945	0.3296	95.4	0.8
GCA_045113315.1	ASM4511331v1	Bacilli	Nellore	Conteville et al., 2024	JBGUIX000000000	1319017	15	177744	0.33596	98.31	0.05
GCA_045113325.1	ASM4511332v1	Lachnospiraceae	Nellore	Conteville et al., 2024	JBGUIV000000000	2341641	268	12550	0.53049	81.55	2.84
GCA_045113475.1	ASM4511347v1	Christensenellales	Nellore	Conteville et al., 2024	JBGUIY000000000	2907518	335	12767	0.60151	92.47	3
GCA_045113495.1	ASM4511349v1	Bacteroidaceae	Nellore	Conteville et al., 2024	JBGUIZ000000000	2551172	86	99401	0.48968	89.52	1.61
GCA_045113515.1	ASM4511351v1	Bacteroidales	Nellore	Conteville et al., 2024	JBGUJA000000000	2241628	46	78608	0.37539	97.85	0
GCA_045113555.1	ASM4511355v1	Acutalibacteraceae	Nellore	Conteville et al., 2024	JBGUJB000000000	2021241	210	12769	0.57785	93.29	1.57
GCA_045113575.1	ASM4511357v1	Paludibacteraceae	Nellore	Conteville et al., 2024	JBGUJC000000000	3604342	93	67584	0.39983	99.46	0.54
GCA_045113655.1	ASM4511365v1	Bacteroidales	Nellore	Conteville et al., 2024	JBGUJE000000000	2410103	23	162281	0.52325	97.58	1.08
GCA_045113675.1	ASM4511367v1	Candidatus Cryptobacteroides	Nellore	Conteville et al., 2024	JBGUJD000000000	1898251	39	65251	0.50069	92.14	0.24
GCA_045113695.1	ASM4511369v1	Christensenellales	Nellore	Conteville et al., 2024	JBGUJG000000000	3299076	144	35927	0.59119	87.9	2.9
GCA_045113735.1	ASM4511373v1	Paludibacteraceae	Nellore	Conteville et al., 2024	JBGUJF000000000	1901317	98	38259	0.49876	84.28	2.63
GCA_045113775.1	ASM4511377v1	Lachnospiraceae	Nellore	Conteville et al., 2024	JBGUJH000000000	3492760	182	35213	0.51644	90.02	3.28
GCA_045113855.1	ASM4511385v1	Prevotella	Nellore	Conteville et al., 2024	JBGUJJ000000000	2387838	241	13980	0.53348	93.27	1.33
GCA_045113875.1	ASM4511387v1	Bacteroidales	Nellore	Conteville et al., 2024	JBGUJI000000000	3382465	146	48336	0.53408	95.32	8.24
GCA_045113895.1	ASM4511389v1	Bacteroidaceae	Nellore	Conteville et al., 2024	JBGUJK000000000	2634988	349	9776	0.48972	85.8	3.28
GCA_045113915.1	ASM4511391v1	Succiniclasticum	Nellore	Conteville et al., 2024	JBGUJL000000000	2070321	770	3076	0.49869	81.69	5.46
GCA_045113935.1	ASM4511393v1	Anaerovoracaceae	Nellore	Conteville et al., 2024	JBGUJM000000000	2414057	147	39390	0.49292	97.41	3.02
GCA_045113955.1	ASM4511395v1	Malacoplasma	Nellore	Conteville et al., 2024	JBGUJN000000000	760117	96	56954	0.27807	80.09	0.88
GCA_045113975.1	ASM4511397v1	Sphaerochaetaceae	Nellore	Conteville et al., 2024	JBGUJO000000000	1880725	284	9602	0.51776	88.57	1.55
GCA_045113995.1	ASM4511399v1	Candidatus Limivicinus	Nellore	Conteville et al., 2024	JBGUJP000000000	2406501	109	41101	0.60907	89.93	1.01
GCA_045114015.1	ASM4511401v1	Ruminobacter	Nellore	Conteville et al., 2024	JBGUJQ000000000	3028645	352	15667	0.43653	92.95	5.69
GCA_045114035.1	ASM4511403v1	Lachnospiraceae	Nellore	Conteville et al., 2024	JBGUJR000000000	3166690	442	9378	0.52175	91.83	2.57
GCA_045114055.1	ASM4511405v1	Sodaliphilus	Nellore	Conteville et al., 2024	JBGUJT000000000	3244740	189	49711	0.5394	89.48	4.15
GCA_045114065.1	ASM4511406v1	Sodaliphilus	Nellore	Conteville et al., 2024	JBGUJU000000000	4105778	244	38552	0.50703	92.58	2.64
GCA_045114095.1	ASM4511409v1	Prevotella	Nellore	Conteville et al., 2024	JBGUJS000000000	3246532	188	41441	0.46416	90.46	3.73
GCA_045114115.1	ASM4511411v1	Paludibacteraceae	Nellore	Conteville et al., 2024	JBGUJV000000000	2474278	491	6287	0.50171	88.01	1.9
GCA_045114135.1	ASM4511413v1	Succiniclasticum	Nellore	Conteville et al., 2024	JBGUJX000000000	2377330	352	9053	0.4952	93.77	5.03
GCA_045114155.1	ASM4511415v1	Bacteroidales	Nellore	Conteville et al., 2024	JBGUJW000000000	2394165	173	24153	0.52955	82.08	3.76
GCA_045114175.1	ASM4511417v1	Bacteroidales	Nellore	Conteville et al., 2024	JBGUJZ000000000	1686989	50	51211	0.56118	87.06	0.49
GCA_045114185.1	ASM4511418v1	Prevotella	Nellore	Conteville et al., 2024	JBGUJY000000000	2702111	94	54856	0.47868	95.04	0.93
GCA_045114215.1	ASM4511421v1	Candidatus Enterocola	Nellore	Conteville et al., 2024	JBGUKA000000000	2308952	64	79012	0.4341	98.66	0.54
GCA_045114235.1	ASM4511423v1	Victivallales	Nellore	Conteville et al., 2024	JBGUKB000000000	2660483	161	25928	0.60714	89.64	3.27
GCA_045114255.1	ASM4511425v1	Oscillospiraceae	Nellore	Conteville et al., 2024	JBGUKD000000000	1866762	290	8633	0.61516	86.58	2.39
GCA_045114275.1	ASM4511427v1	Sodaliphilus	Nellore	Conteville et al., 2024	JBGUKC000000000	3336334	831	5366	0.5171	89.49	6.32
GCA_045114295.1	ASM4511429v1		Nellore	Conteville et al., 2024	JBGUKF000000000	2377815	605	4859	0.45472	84.87	1.68
GCA_045114315.1	ASM4511431v1	Paludibacteraceae	Nellore	Conteville et al., 2024	JBGUKI000000000	1799796	139	18542	0.51367	84.89	1.08
GCA_045114335.1	ASM4511433v1	Acutalibacteraceae	Nellore	Conteville et al., 2024	JBGUKG000000000	3378296	1038	3772	0.40504	85.35	2.32
GCA_045114355.1	ASM4511435v1	Oscillospiraceae	Nellore	Conteville et al., 2024	JBGUKE000000000	1584597	502	3715	0.60774	82.51	1.17
GCA_045114375.1	ASM4511437v1	Candidatus Limimorpha	Nellore	Conteville et al., 2024	JBGUKH000000000	2380679	28	147115	0.44839	97.04	0
GCA_045114395.1	ASM4511439v1	Fibrobacter	Nellore	Conteville et al., 2024	JBGUKJ000000000	3199487	327	24547	0.54309	87.89	6.41
GCA_045114415.1	ASM4511441v1	Fibrobacter	Nellore	Conteville et al., 2024	JBGUKL000000000	3679892	97	69055	0.5088	98.9	0.55
GCA_045114435.1	ASM4511443v1	Sodaliphilus	Nellore	Conteville et al., 2024	JBGUKK000000000	3109693	147	48398	0.54109	92.15	5.54
GCA_045114455.1	ASM4511445v1	Victivallales	Nellore	Conteville et al., 2024	JBGUKN000000000	2437709	105	34213	0.60119	89.12	4.53
GCA_045114475.1	ASM4511447v1	Candidatus Cryptobacteroides	Nellore	Conteville et al., 2024	JBGUKM000000000	2223789	540	5002	0.56186	86.4	5.98
GCA_045114495.1	ASM4511449v1	Sodaliphilus	Nellore	Conteville et al., 2024	JBGUKO000000000	2705258	313	11836	0.54472	85.24	0.88
GCA_045114515.1	ASM4511451v1	Prevotella	Nellore	Conteville et al., 2024	JBGUKQ000000000	3000771	506	7304	0.54546	83.79	3.04
GCA_045114535.1	ASM4511453v1	Methanobrevibacter	Nellore	Conteville et al., 2024	JBGUKP000000000	2845293	128	48373	0.34317	94.77	4.8
GCA_045114555.1	ASM4511455v1	Methanobrevibacter	Nellore	Conteville et al., 2024	JBGUKT000000000	1875784	41	80992	0.3212	96.8	2.08
GCA_045114575.1	ASM4511457v1	Prevotella	Nellore	Conteville et al., 2024	JBGUKS000000000	1976266	109	28643	0.47971	88.19	0.37
GCA_045114595.1	ASM4511459v1	Prevotella	Nellore	Conteville et al., 2024	JBGUKR000000000	2817504	73	61816	0.48644	91.64	1.2
GCA_045114615.1	ASM4511461v1	Anaerovoracaceae	Nellore	Conteville et al., 2024	JBGUKU000000000	2348472	128	34033	0.47867	97.81	4.14
GCA_045114635.1	ASM4511463v1	Candidatus Enterousia	Nellore	Conteville et al., 2024	JBGUKY000000000	873465	22	74809	0.36452	87.28	1.1
GCA_045114655.1	ASM4511465v1	Candidatus Copromorpha	Nellore	Conteville et al., 2024	JBGUKV000000000	2783288	275	16116	0.52052	87.94	1.77
GCA_045114665.1	ASM4511466v1	Candidatus Xenobia	Nellore	Conteville et al., 2024	JBGUKW000000000	2728873	318	12314	0.30673	91.67	1.28
GCA_045114695.1	ASM4511469v1	Lachnospiraceae	Nellore	Conteville et al., 2024	JBGUKX000000000	2504227	39	113650	0.60624	96.41	0
GCA_045114715.1	ASM4511471v1	Prevotella	Nellore	Conteville et al., 2024	JBGULA000000000	3199361	145	71921	0.49041	97.07	3.44
GCA_045114735.1	ASM4511473v1	Bacteroidales	Nellore	Conteville et al., 2024	JBGULB000000000	3306101	162	44683	0.49633	88.1	3.76
GCA_045114745.1	ASM4511474v1	Bacilli	Nellore	Conteville et al., 2024	JBGULD000000000	1007646	64	33350	0.36079	84.17	1.12
GCA_045114775.1	ASM4511477v1	Christensenellales	Nellore	Conteville et al., 2024	JBGULC000000000	2542886	44	147282	0.56841	97.42	0.81
GCA_045114795.1	ASM4511479v1	Anaerovoracaceae	Nellore	Conteville et al., 2024	JBGUKZ000000000	2311708	138	43466	0.52546	93.55	3.61
GCA_045115895.1	ASM4511589v1	Lachnospiraceae	Nellore	Conteville et al., 2024	JBGULE000000000	2218342	235	13518	0.5538	89.75	0.67
GCA_045115935.1	ASM4511593v1	Anaerovoracaceae	Nellore	Conteville et al., 2024	JBGULF000000000	2786310	123	62226	0.49281	97.52	1.88
GCA_045115975.1	ASM4511597v1	Prevotella	Nellore	Conteville et al., 2024	JBGULG000000000	5876429	437	39412	0.43027	96.33	8.74
GCA_045116035.1	ASM4511603v1	Bacteroidaceae	Nellore	Conteville et al., 2024	JBGULH000000000	2646652	59	180596	0.47689	89.62	2.91
GCA_045116055.1	ASM4511605v1	Bacteroidaceae	Nellore	Conteville et al., 2024	JBGULJ000000000	3033893	28	143258	0.42179	95.71	1.12
GCA_045116075.1	ASM4511607v1	Sodaliphilus	Nellore	Conteville et al., 2024	JBGULL000000000	3035685	324	12196	0.59649	91.55	1.76
GCA_045116085.1	ASM4511608v1	Bacteroidales	Nellore	Conteville et al., 2024	JBGULK000000000	1665622	502	3939	0.32184	80.65	3.94
GCA_045116095.1	ASM4511609v1	Saccharofermentanaceae	Nellore	Conteville et al., 2024	JBGULI000000000	2195236	536	5008	0.49251	80.28	3.55
GCA_045116215.1	ASM4511621v1	Paludibacteraceae	Nellore	Conteville et al., 2024	JBGULN000000000	3350611	90	67679	0.48967	97.58	0.02
GCA_045116255.1	ASM4511625v1	Candidatus Cryptobacteroides	Nellore	Conteville et al., 2024	JBGULM000000000	2660915	37	105187	0.60749	86.7	0
GCA_045116275.1	ASM4511627v1	Bacteroidaceae	Nellore	Conteville et al., 2024	JBGULP000000000	2167912	173	19666	0.43632	93.57	1.39
GCA_045116295.1	ASM4511629v1	Alphaproteobacteria	Nellore	Conteville et al., 2024	JBGULQ000000000	1370872	31	60432	0.39803	98.92	0
GCA_045116305.1	ASM4511630v1	Bacteroidales	Nellore	Conteville et al., 2024	JBGULO000000000	2425124	20	218464	0.52267	96.02	0.54
GCA_045116375.1	ASM4511637v1	Candidatus Cryptobacteroides	Nellore	Conteville et al., 2024	JBGULR000000000	2210183	132	25387	0.56579	89.68	3.73
GCA_045116415.1	ASM4511641v1	Saccharofermentans	Nellore	Conteville et al., 2024	JBGULT000000000	2493957	94	59711	0.48706	97.94	0.49
GCA_045116455.1	ASM4511645v1	Candidatus Egerieousia	Nellore	Conteville et al., 2024	JBGULS000000000	1947335	198	12642	0.47839	88.94	1.83
GCA_045116475.1	ASM4511647v1	Oscillospiraceae	Nellore	Conteville et al., 2024	JBGULV000000000	3205393	178	27495	0.6116	94.97	1.57
GCA_045116495.1	ASM4511649v1	Methanobrevibacter	Nellore	Conteville et al., 2024	JBGULU000000000	2162631	222	14633	0.33923	93.39	3.04
GCA_045116515.1	ASM4511651v1	Bacteroidales	Nellore	Conteville et al., 2024	JBGULW000000000	2193739	22	158034	0.37411	97.85	0
GCA_045116535.1	ASM4511653v1	Prevotella	Nellore	Conteville et al., 2024	JBGULX000000000	3472620	717	6799	0.51799	81.1	2.89
GCA_045116555.1	ASM4511655v1	Paludibacteraceae	Nellore	Conteville et al., 2024	JBGULY000000000	2376491	119	57070	0.49326	92.74	1.31
GCA_045116575.1	ASM4511657v1	Alphaproteobacteria	Nellore	Conteville et al., 2024	JBGUMA000000000	1318615	66	33816	0.41262	96.77	0
GCA_045116595.1	ASM4511659v1	Ruminococcus	Nellore	Conteville et al., 2024	JBGULZ000000000	2207992	408	6481	0.47655	85.35	2.8
GCA_045116615.1	ASM4511661v1	Oscillospiraceae	Nellore	Conteville et al., 2024	JBGUMD000000000	2142516	408	6450	0.50374	83.62	1.23
GCA_045116635.1	ASM4511663v1	Bacteroidales	Nellore	Conteville et al., 2024	JBGUMB000000000	3293303	142	41474	0.43096	98.81	2.14
GCA_045116655.1	ASM4511665v1	Candidatus Cryptobacteroides	Nellore	Conteville et al., 2024	JBGUMC000000000	2042667	207	14354	0.54589	90.56	3.35
GCA_045116675.1	ASM4511667v1	Bacteroidales	Nellore	Conteville et al., 2024	JBGUMF000000000	2487984	106	37134	0.51231	97.47	0.54
GCA_045116695.1	ASM4511669v1	Anaerovoracaceae	Nellore	Conteville et al., 2024	JBGUME000000000	1709486	344	5432	0.50194	87.89	1.73
GCA_045116715.1	ASM4511671v1	Succiniclasticum	Nellore	Conteville et al., 2024	JBGUMH000000000	2199721	608	4743	0.49636	87.28	4.26
GCA_045116735.1	ASM4511673v1	Bacteroidaceae	Nellore	Conteville et al., 2024	JBGUMK000000000	2926016	341	11415	0.42734	89.97	3.16
GCA_045116755.1	ASM4511675v1	Treponema	Nellore	Conteville et al., 2024	JBGUMI000000000	3422414	692	5916	0.42549	89.12	2.99
GCA_045116775.1	ASM4511677v1	Candidatus Limimorpha	Nellore	Conteville et al., 2024	JBGUMG000000000	3049090	154	39795	0.50299	91.77	3.24
GCA_045116795.1	ASM4511679v1	Treponema saccharophilum	Nellore	Conteville et al., 2024	JBGUMJ000000000	2681788	594	6363	0.5528	92.25	1.01
GCA_045116815.1	ASM4511681v1	Atopobiaceae	Nellore	Conteville et al., 2024	JBGUMM000000000	2960252	260	18221	0.58945	100	3.38
GCA_045116835.1	ASM4511683v1	Methanobrevibacter	Nellore	Conteville et al., 2024	JBGUML000000000	2141812	201	17222	0.36076	95.39	2.53
GCA_045116855.1	ASM4511685v1	Acutalibacteraceae	Nellore	Conteville et al., 2024	JBGUMO000000000	2398712	143	36387	0.4089	99.33	0.67
GCA_045116875.1	ASM4511687v1	Elusimicrobiaceae	Nellore	Conteville et al., 2024	JBGUMP000000000	1363509	68	33952	0.45178	93.26	1.12
GCA_045116895.1	ASM4511689v1	Prevotella	Nellore	Conteville et al., 2024	JBGUMN000000000	2078416	149	22356	0.47697	90.33	2.78
GCA_045116915.1	ASM4511691v1	Sphaerochaetaceae	Nellore	Conteville et al., 2024	JBGUMQ000000000	1866703	90	32872	0.56534	91.91	3.41
GCA_045116935.1	ASM4511693v1	Bacteroidales	Nellore	Conteville et al., 2024	JBGUMR000000000	1937341	78	42754	0.33726	94.62	0
GCA_045116955.1	ASM4511695v1	Candidatus Cryptobacteroides	Nellore	Conteville et al., 2024	JBGUMS000000000	1867073	105	32082	0.5037	93.1	1.43
GCA_045116975.1	ASM4511697v1	Acutalibacteraceae	Nellore	Conteville et al., 2024	JBGUMT000000000	1726159	201	11959	0.5822	89.6	0.67
GCA_045116995.1	ASM4511699v1	Bacilli	Nellore	Conteville et al., 2024	JBGUMU000000000	1493780	119	23900	0.36728	98.27	4.27
GCA_045117015.1	ASM4511701v1	Paludibacteraceae	Nellore	Conteville et al., 2024	JBGUMW000000000	2306876	366	9564	0.48673	84.1	2.47
GCA_045117035.1	ASM4511703v1	Candidatus Limivicinus	Nellore	Conteville et al., 2024	JBGUMV000000000	3194613	282	21427	0.58822	95.62	3.52
GCA_045117055.1	ASM4511705v1	Prevotella	Nellore	Conteville et al., 2024	JBGUMX000000000	3864275	122	86596	0.47447	97.41	5.47
GCA_045117075.1	ASM4511707v1	Prevotella	Nellore	Conteville et al., 2024	JBGUMZ000000000	3246381	324	13441	0.47085	90.57	3.58
GCA_045117095.1	ASM4511709v1	Bacteroidaceae	Nellore	Conteville et al., 2024	JBGUMY000000000	2875497	457	8356	0.48829	85.11	2.17
GCA_045117115.1	ASM4511711v1	Ruminococcus	Nellore	Conteville et al., 2024	JBGUNB000000000	2641792	285	16830	0.52031	98.32	4.17
GCA_045117135.1	ASM4511713v1	Candidatus Limivicinus	Nellore	Conteville et al., 2024	JBGUNA000000000	3895850	129	89575	0.49034	95.08	0
GCA_045117155.1	ASM4511715v1	Methanobrevibacter thaueri	Nellore	Conteville et al., 2024	JBGUNC000000000	1725366	81	31633	0.38046	84.57	4.8
GCA_045117175.1	ASM4511717v1	Prevotella	Nellore	Conteville et al., 2024	JBGUND000000000	2647326	116	36363	0.51528	91.03	1.68
GCA_045117195.1	ASM4511719v1	Sodaliphilus	Nellore	Conteville et al., 2024	JBGUNG000000000	3236483	117	44348	0.51436	87.36	0.14
GCA_045117215.1	ASM4511721v1	Prevotella	Nellore	Conteville et al., 2024	JBGUNE000000000	3446650	102	48594	0.43558	95.69	0.86
GCA_045117235.1	ASM4511723v1	Ruminococcus	Nellore	Conteville et al., 2024	JBGUNI000000000	2168212	41	80653	0.49143	83.89	0
GCA_045117245.1	ASM4511724v1	Elusimicrobiaceae	Nellore	Conteville et al., 2024	JBGUNF000000000	1369113	19	125213	0.46907	96.63	1.12
GCA_045117275.1	ASM4511727v1	Bacteroidaceae	Nellore	Conteville et al., 2024	JBGUNH000000000	2027180	296	8295	0.50161	83.69	2.48
GCA_045117295.1	ASM4511729v1	Candidatus Limivicinus	Nellore	Conteville et al., 2024	JBGUNL000000000	2478344	322	10746	0.61619	88.81	6.38
GCA_045117315.1	ASM4511731v1	Lachnospiraceae	Nellore	Conteville et al., 2024	JBGUNJ000000000	4039496	232	25955	0.51322	93.9	1.28
GCA_045117335.1	ASM4511733v1	Ruminococcus	Nellore	Conteville et al., 2024	JBGUNK000000000	2455379	106	42665	0.53256	98.1	0.24
GCA_045117355.1	ASM4511735v1	Bifidobacteriaceae	Nellore	Conteville et al., 2024	JBGUNM000000000	1540815	51	84053	0.47977	97.5	0
GCA_045117375.1	ASM4511737v1	Prevotella	Nellore	Conteville et al., 2024	JBGUNN000000000	4047014	165	34095	0.42989	95.75	0.62
GCA_045117395.1	ASM4511739v1	Bacteroidales	Nellore	Conteville et al., 2024	JBGUNP000000000	2527628	53	67933	0.52695	87.8	0.54
GCA_045117415.1	ASM4511741v1	Prevotella	Nellore	Conteville et al., 2024	JBGUNO000000000	2576959	65	75086	0.4781	91.25	1.3
GCA_045117435.1	ASM4511743v1	Succiniclasticum	Nellore	Conteville et al., 2024	JBGUNS000000000	2350427	71	49886	0.49876	95.39	2.69
GCA_045117455.1	ASM4511745v1	Bacteroidales	Nellore	Conteville et al., 2024	JBGUNQ000000000	3506252	327	15571	0.4584	96.03	2.14
GCA_045117475.1	ASM4511747v1	Saccharofermentans	Nellore	Conteville et al., 2024	JBGUNU000000000	2777456	31	152725	0.4606	96.1	0
GCA_045117495.1	ASM4511749v1	Candidatus Limimorpha	Nellore	Conteville et al., 2024	JBGUNT000000000	2474167	93	37222	0.48811	89.73	2.26
GCA_045117555.1	ASM4511755v1	Eubacteriales	Nellore	Conteville et al., 2024	JBGUNW000000000	1732876	320	9013	0.52458	86.91	2.12
GCA_045117595.1	ASM4511759v1	Lachnospiraceae	Nellore	Conteville et al., 2024	JBGUNV000000000	3031671	267	17465	0.45727	92.8	1.56
GCA_045117625.1	ASM4511762v1	Christensenellales	Nellore	Conteville et al., 2024	JBGUNY000000000	2000835	362	6754	0.61775	85.41	2.15
GCA_045117655.1	ASM4511765v1	Methanobrevibacter	Nellore	Conteville et al., 2024	JBGUOA000000000	2585304	139	35307	0.33593	91.15	3.6
GCA_045117695.1	ASM4511769v1	Lachnospiraceae	Nellore	Conteville et al., 2024	JBGUNX000000000	4362622	297	25494	0.52003	95.21	4.44
GCA_045117735.1	ASM4511773v1	Ruminococcus	Nellore	Conteville et al., 2024	JBGUNZ000000000	2315234	237	16299	0.52426	94.74	3.4
GCA_045117755.1	ASM4511775v1	Candidatus Cryptobacteroides	Nellore	Conteville et al., 2024	JBGUOB000000000	2604918	99	64349	0.60699	92.94	3.5
GCA_045117765.1	ASM4511776v1	Acutalibacteraceae	Nellore	Conteville et al., 2024	JBGUOD000000000	1958271	335	7543	0.53818	94.68	1.53
GCA_045117775.1	ASM4511777v1	Sodaliphilus	Nellore	Conteville et al., 2024	JBGUOC000000000	4115506	141	72712	0.50796	94.72	0.72
GCA_045117785.1	ASM4511778v1	Candidatus Cryptobacteroides	Nellore	Conteville et al., 2024	JBGUOE000000000	1898953	312	7442	0.56894	80.7	2.86
GCA_045117825.1	ASM4511782v1	Paludibacteraceae	Nellore	Conteville et al., 2024	JBGUOF000000000	3554353	91	82775	0.39033	100	1.08
GCA_045117995.1	ASM4511799v1	Bacilli	Nellore	Conteville et al., 2024	JBGUOH000000000	1257609	9	318558	0.37052	98.88	0
GCA_045118005.1	ASM4511800v1	Candidatus Egerieousia	Nellore	Conteville et al., 2024	JBGUXR000000000	1454184	352	4974	0.4579	87.15	3.43
GCA_045118015.1	ASM4511801v1	Oscillospiraceae	Nellore	Conteville et al., 2024	JBGUOG000000000	2955642	368	10096	0.61762	94.3	4.03
GCA_045118075.1	ASM4511807v1	Porcincola	Nellore	Conteville et al., 2024	JBGUOI000000000	3465133	292	20931	0.51968	94.51	5.17
GCA_045118095.1	ASM4511809v1	Lachnospiraceae	Nellore	Conteville et al., 2024	JBGUOJ000000000	3710991	238	36720	0.51117	95.9	3.3
GCA_045118155.1	ASM4511815v1	Alphaproteobacteria	Nellore	Conteville et al., 2024	JBGUXS000000000	1170363	85	24211	0.41727	92.31	2.56
GCA_045118165.1	ASM4511816v1	Lachnospiraceae	Nellore	Conteville et al., 2024	JBGUXU000000000	2351574	81	101837	0.59886	94.86	2.3
GCA_045118235.1	ASM4511823v1	Lachnospiraceae	Nellore	Conteville et al., 2024	JBGUXT000000000	1572931	43	132896	0.50712	81.8	0.97
GCA_045118255.1	ASM4511825v1	Bacteroidales	Nellore	Conteville et al., 2024	JBGUXW000000000	1616741	308	7228	0.37486	86.46	2.08
GCA_045118275.1	ASM4511827v1	Christensenellaceae	Nellore	Conteville et al., 2024	JBGUXV000000000	1153526	182	9806	0.43082	82.12	3.24
GCA_045118335.1	ASM4511833v1	Eggerthellaceae	Nellore	Conteville et al., 2024	JBGUXY000000000	2364791	94	41828	0.58206	84.54	3.23
GCA_045118355.1	ASM4511835v1	Acutalibacteraceae	Nellore	Conteville et al., 2024	JBGUXX000000000	1743547	139	17537	0.48881	80.86	0
GCA_045118415.1	ASM4511841v1	Blautia	Nellore	Conteville et al., 2024	JBGUYC000000000	2803305	233	17580	0.50466	86.16	4.07
GCA_045118435.1	ASM4511843v1	Quinella	Nellore	Conteville et al., 2024	JBGUYA000000000	2152140	166	17476	0.48727	91.77	1.27
GCA_045118455.1	ASM4511845v1	Bacteroidales	Nellore	Conteville et al., 2024	JBGUYF000000000	1892634	145	16749	0.54367	85.74	0.95
GCA_045118475.1	ASM4511847v1	Eubacteriales	Nellore	Conteville et al., 2024	JBGUYB000000000	1819242	157	16539	0.51711	89.97	0.78
GCA_045118495.1	ASM4511849v1	Bacteroidales	Nellore	Conteville et al., 2024	JBGUYE000000000	2036599	144	21915	0.5911	86.4	5.67
GCA_045118535.1	ASM4511853v1	Paludibacteraceae	Nellore	Conteville et al., 2024	JBGUYG000000000	1682193	103	24142	0.42383	84.41	0.27
GCA_045118595.1	ASM4511859v1	Bacteroidales	Nellore	Conteville et al., 2024	JBGUYH000000000	2333734	205	16511	0.40599	85.48	0.54
GCA_045118615.1	ASM4511861v1	Anaerovoracaceae	Nellore	Conteville et al., 2024	JBGUYD000000000	1987081	71	42767	0.52413	94.33	2.36
GCA_045118635.1	ASM4511863v1	Acetivibrionales	Nellore	Conteville et al., 2024	JBGUYI000000000	1527397	164	14214	0.29525	83.68	0.14
GCA_045118655.1	ASM4511865v1	Lachnospiraceae	Nellore	Conteville et al., 2024	JBGUYJ000000000	1999712	80	43841	0.57798	88	0.67
GCA_045118675.1	ASM4511867v1	Fibrobacterales	Nellore	Conteville et al., 2024	JBGUYM000000000	1733602	257	9011	0.68436	93.41	0.55
GCA_045118695.1	ASM4511869v1	Bacteroidaceae	Nellore	Conteville et al., 2024	JBGUYL000000000	2295521	81	42140	0.4476	90.11	2.17
GCA_045118715.1	ASM4511871v1	Bacteroidales	Nellore	Conteville et al., 2024	JBGUYO000000000	3055600	34	121995	0.47924	99.05	0.58
GCA_045118735.1	ASM4511873v1	Candidatus Cryptobacteroides	Nellore	Conteville et al., 2024	JBGUYN000000000	1749115	172	14541	0.59579	86.61	2.62
GCA_045118755.1	ASM4511875v1	Bulleidia	Nellore	Conteville et al., 2024	JBGUYP000000000	1484655	225	8064	0.55639	80.02	0.95
GCA_045118775.1	ASM4511877v1	Lachnospiraceae	Nellore	Conteville et al., 2024	JBGUYQ000000000	2432816	158	24141	0.37251	93.12	2.24
GCA_045118795.1	ASM4511879v1	Anaerovoracaceae	Nellore	Conteville et al., 2024	JBGUYR000000000	2134651	125	24601	0.57644	94.22	0.71
GCA_045118815.1	ASM4511881v1	Candidatus Cryptobacteroides	Nellore	Conteville et al., 2024	JBGUYU000000000	2130796	118	31222	0.57125	85.83	3.49
GCA_045118835.1	ASM4511883v1	Candidatus Merdiplasma	Nellore	Conteville et al., 2024	JBGUYS000000000	2082113	136	24730	0.47541	88.79	1.27
GCA_045118855.1	ASM4511885v1	Lachnospiraceae	Nellore	Conteville et al., 2024	JBGUYT000000000	2304177	125	28654	0.46576	92.86	3.36
GCA_045118875.1	ASM4511887v1	Eubacterium	Nellore	Conteville et al., 2024	JBGUYW000000000	2241373	139	25948	0.35953	88.31	7.55
GCA_045118915.1	ASM4511891v1	Oribacterium	Nellore	Conteville et al., 2024	JBGUYX000000000	2074157	131	26352	0.45817	80.48	1.71
GCA_045129735.1	ASM4512973v1	Sodaliphilus	Nellore	Conteville et al., 2024	JBGUOK000000000	2757762	97	45278	0.50713	97.92	0.63
GCA_045129755.1	ASM4512975v1	Prevotella	Nellore	Conteville et al., 2024	JBGUOL000000000	3609009	495	11661	0.50378	94.76	2.66
GCA_045129775.1	ASM4512977v1	Elusimicrobiaceae	Nellore	Conteville et al., 2024	JBGUOO000000000	1508883	49	49217	0.47953	95.51	0
GCA_045129795.1	ASM4512979v1	Ruminococcus	Nellore	Conteville et al., 2024	JBGUON000000000	1671098	288	6870	0.54672	84.23	0.08
GCA_045129815.1	ASM4512981v1	Bacteroidales	Nellore	Conteville et al., 2024	JBGUOM000000000	2161046	580	4378	0.48673	85.97	3.24
GCA_045129835.1	ASM4512983v1	Prevotella	Nellore	Conteville et al., 2024	JBGUOP000000000	3310047	283	19875	0.48604	94.53	3.27
GCA_045129855.1	ASM4512985v1	Candidatus Weimeria	Nellore	Conteville et al., 2024	JBGUOQ000000000	2218551	245	12549	0.47472	91.68	0.1
GCA_045129875.1	ASM4512987v1	Methanobrevibacter thaueri	Nellore	Conteville et al., 2024	JBGUOS000000000	1528254	203	9564	0.38412	84.12	3.33
GCA_045129895.1	ASM4512989v1	Acutalibacteraceae	Nellore	Conteville et al., 2024	JBGUOT000000000	1664734	286	7359	0.58313	90.55	1.74
GCA_045129915.1	ASM4512991v1	Methanobrevibacter	Nellore	Conteville et al., 2024	JBGUOV000000000	1885003	234	18082	0.31626	86.36	6.37
GCA_045129935.1	ASM4512993v1	Bacteroidaceae	Nellore	Conteville et al., 2024	JBGUOR000000000	3466636	257	18814	0.45747	97.71	0.47
GCA_045129955.1	ASM4512995v1	Ruminobacter amylophilus	Nellore	Conteville et al., 2024	JBGUOU000000000	3003862	304	17436	0.42955	93.6	0.85
GCA_045129975.1	ASM4512997v1	Ruminococcus	Nellore	Conteville et al., 2024	JBGUOW000000000	2741872	334	14779	0.45908	94.94	3.52
GCA_045129995.1	ASM4512999v1	Ruminococcus	Nellore	Conteville et al., 2024	JBGUOX000000000	2415130	166	25075	0.5066	97.87	2.91
GCA_045130015.1	ASM4513001v1	Fibrobacter	Nellore	Conteville et al., 2024	JBGUOY000000000	3111748	153	37114	0.51882	98.71	2.4
GCA_045130035.1	ASM4513003v1	Prevotella	Nellore	Conteville et al., 2024	JBGUOZ000000000	3740457	314	26849	0.48773	94.68	4.85
GCA_045130055.1	ASM4513005v1	Candidatus Gastranaerophilaceae	Nellore	Conteville et al., 2024	JBGUPB000000000	1979754	319	7864	0.33749	80.77	1.31
GCA_045130075.1	ASM4513007v1	Prevotella	Nellore	Conteville et al., 2024	JBGUPA000000000	3135623	215	43527	0.46782	97.18	6.88
GCA_045130095.1	ASM4513009v1	Sodaliphilus	Nellore	Conteville et al., 2024	JBGUPD000000000	2399957	349	8847	0.54509	81.22	0.88
GCA_045130115.1	ASM4513011v1	Methanobrevibacter	Nellore	Conteville et al., 2024	JBGUPC000000000	2348181	65	66169	0.35808	94.17	4
GCA_045130135.1	ASM4513013v1	Candidatus Limivicinus	Nellore	Conteville et al., 2024	JBGUPG000000000	4379017	377	21014	0.54147	81.71	5.26
GCA_045130155.1	ASM4513015v1	Succinivibrionaceae	Nellore	Conteville et al., 2024	JBGUPE000000000	2296856	205	17183	0.57452	82.63	1.72
GCA_045130175.1	ASM4513017v1	Bacteroidaceae	Nellore	Conteville et al., 2024	JBGUPF000000000	2238339	361	8797	0.49514	86.22	3.22
GCA_045130195.1	ASM4513019v1	Succinivibrionaceae	Nellore	Conteville et al., 2024	JBGUPH000000000	2228590	275	11213	0.42886	88.57	0.21
GCA_045130215.1	ASM4513021v1	Candidatus Limivicinus	Nellore	Conteville et al., 2024	JBGUPI000000000	3192993	254	23038	0.58626	91.04	3.15
GCA_045130235.1	ASM4513023v1	Bacteroidales	Nellore	Conteville et al., 2024	JBGUPJ000000000	2510255	50	111614	0.49904	83.49	0.54
GCA_045130255.1	ASM4513025v1	Candidatus Enterousia	Nellore	Conteville et al., 2024	JBGUPK000000000	961272	116	12736	0.38103	84.97	1.1
GCA_045130275.1	ASM4513027v1	Bacteroidales	Nellore	Conteville et al., 2024	JBGUPL000000000	3189963	134	49474	0.50563	96.13	3.23
GCA_045130295.1	ASM4513029v1	Eubacteriales	Nellore	Conteville et al., 2024	JBGUPO000000000	3072734	894	4171	0.62106	81.67	3.08
GCA_045130315.1	ASM4513031v1	Anaerovoracaceae	Nellore	Conteville et al., 2024	JBGUPM000000000	2455739	532	5584	0.4781	81.84	3.69
GCA_045130335.1	ASM4513033v1	Paludibacteraceae	Nellore	Conteville et al., 2024	JBGUPP000000000	2199168	71	40262	0.50637	95.97	1.88
GCA_045130355.1	ASM4513035v1	Bacteroidales	Nellore	Conteville et al., 2024	JBGUPN000000000	1982294	525	4614	0.37688	84.55	2.46
GCA_045130375.1	ASM4513037v1	Bacilli	Nellore	Conteville et al., 2024	JBGUPQ000000000	1344859	462	3728	0.36991	84.46	1.97
GCA_045130395.1	ASM4513039v1	Candidatus Cryptobacteroides	Nellore	Conteville et al., 2024	JBGUPS000000000	2443299	70	61950	0.55461	90.57	0
GCA_045130415.1	ASM4513041v1	Candidatus Cryptobacteroides	Nellore	Conteville et al., 2024	JBGUPT000000000	2564217	53	88632	0.53212	96.27	0.48
GCA_045130435.1	ASM4513043v1	Acutalibacteraceae	Nellore	Conteville et al., 2024	JBGUPR000000000	1739899	252	8490	0.58151	87.92	2.35
GCA_045130455.1	ASM4513045v1	Lachnospiraceae	Nellore	Conteville et al., 2024	JBGUPV000000000	2392645	235	15176	0.55807	89.69	1.34
GCA_045130475.1	ASM4513047v1	Lachnospiraceae	Nellore	Conteville et al., 2024	JBGUPU000000000	3259914	88	71349	0.51519	94.64	1.68
GCA_045130495.1	ASM4513049v1	Ruminococcus	Nellore	Conteville et al., 2024	JBGUPW000000000	2978815	323	13332	0.47643	92.7	1.34
GCA_045130515.1	ASM4513051v1	Ruminobacter	Nellore	Conteville et al., 2024	JBGUPX000000000	2063630	604	4187	0.44714	90.94	3.83
GCA_045130535.1	ASM4513053v1	Prevotella	Nellore	Conteville et al., 2024	JBGUPY000000000	2038121	353	7050	0.47863	84.59	2.48
GCA_045130555.1	ASM4513055v1	Paludibacteraceae	Nellore	Conteville et al., 2024	JBGUPZ000000000	2753193	730	4564	0.48929	80.04	1.68
GCA_045130635.1	ASM4513063v1	Sphaerochaetaceae	Nellore	Conteville et al., 2024	JBGUQB000000000	2084160	453	6199	0.5149	91.88	5.79
GCA_045130665.1	ASM4513066v1	Christensenellales	Nellore	Conteville et al., 2024	JBGUQC000000000	1481670	4	347496	0.34284	88.51	0
GCA_045130695.1	ASM4513069v1	Candidatus Enterocola	Nellore	Conteville et al., 2024	JBGUQA000000000	1917855	607	3831	0.44215	85.82	3.8
GCA_045130735.1	ASM4513073v1	Acutalibacteraceae	Nellore	Conteville et al., 2024	JBGUQE000000000	1603643	277	7141	0.58413	86.8	1.88
GCA_045130755.1	ASM4513075v1	Candidatus Limivicinus	Nellore	Conteville et al., 2024	JBGUQD000000000	2968845	235	20203	0.57134	93.24	2.36
GCA_045130775.1	ASM4513077v1	Methanobrevibacter	Nellore	Conteville et al., 2024	JBGUQH000000000	2273696	305	11141	0.36154	89.5	3.2
GCA_045130795.1	ASM4513079v1	Candidatus Limimorpha	Nellore	Conteville et al., 2024	JBGUQF000000000	2866245	121	38518	0.50606	94.35	0
GCA_045130815.1	ASM4513081v1	Christensenellales	Nellore	Conteville et al., 2024	JBGUQG000000000	2920725	373	9740	0.63681	89.98	3.83
GCA_045130875.1	ASM4513087v1	Bacilli	Nellore	Conteville et al., 2024	JBGUQI000000000	1639108	71	48798	0.36399	92.31	2.53
GCA_045130895.1	ASM4513089v1		Nellore	Conteville et al., 2024	JBGUQJ000000000	2599941	72	85920	0.45255	92.86	4.62
GCA_045130955.1	ASM4513095v1	Prevotella	Nellore	Conteville et al., 2024	JBGUQL000000000	3528341	347	14877	0.52917	91.04	1.51
GCA_045130965.1	ASM4513096v1	Candidatus Cryptobacteroides	Nellore	Conteville et al., 2024	JBGUQK000000000	2133444	93	44218	0.61309	90.37	2.14
GCA_045131035.1	ASM4513103v1	Bacteroidales	Nellore	Conteville et al., 2024	JBGUQO000000000	2166833	33	149302	0.37544	96.34	0
GCA_045131055.1	ASM4513105v1	Candidatus Cryptobacteroides	Nellore	Conteville et al., 2024	JBGUQM000000000	1784610	330	6387	0.57169	81.17	2.29
GCA_045131085.1	ASM4513108v1	Fibrobacter	Nellore	Conteville et al., 2024	JBGUQN000000000	2837364	117	38783	0.53365	86.73	1.1
GCA_045131135.1	ASM4513113v1	Christensenellales	Nellore	Conteville et al., 2024	JBGUQQ000000000	3782882	143	100508	0.5566	97.9	1.19
GCA_045131145.1	ASM4513114v1	Lachnospiraceae	Nellore	Conteville et al., 2024	JBGUQP000000000	2946838	561	6054	0.45719	85.52	2.72
GCA_045131235.1	ASM4513123v1	Candidatus Limivicinus	Nellore	Conteville et al., 2024	JBGUQR000000000	2766951	352	10476	0.57141	86.95	2.82
GCA_045131255.1	ASM4513125v1	Ruminococcus	Nellore	Conteville et al., 2024	JBGUQS000000000	2081477	341	7505	0.47228	86.22	2.68
GCA_045131275.1	ASM4513127v1	Treponema	Nellore	Conteville et al., 2024	JBGUQT000000000	2720569	172	23769	0.49381	96.33	2.24
GCA_045131335.1	ASM4513133v1	Paludibacteraceae	Nellore	Conteville et al., 2024	JBGUQU000000000	2331299	267	14422	0.51364	87.9	0.82
GCA_045131365.1	ASM4513136v1	Bacilli	Nellore	Conteville et al., 2024	JBGUQV000000000	1729513	51	177165	0.35967	98.88	1.12
GCA_045131395.1	ASM4513139v1	Fibrobacter	Nellore	Conteville et al., 2024	JBGUQY000000000	3371608	52	319492	0.50291	98.9	1.65
GCA_045131415.1	ASM4513141v1	Bacteroidaceae	Nellore	Conteville et al., 2024	JBGUQX000000000	3195155	92	62479	0.46073	94.95	6.2
GCA_045131435.1	ASM4513143v1	Prevotella	Nellore	Conteville et al., 2024	JBGUQW000000000	3795827	245	46304	0.50001	92.82	5.58
GCA_045131515.1	ASM4513151v1	Succiniclasticum	Nellore	Conteville et al., 2024	JBGURA000000000	1957566	756	2919	0.50219	84.03	6.11
GCA_045131555.1	ASM4513155v1	Prevotella	Nellore	Conteville et al., 2024	JBGUQZ000000000	3396098	137	73136	0.46603	92.78	1.35
GCA_045131575.1	ASM4513157v1	Sodaliphilus	Nellore	Conteville et al., 2024	JBGURC000000000	3163661	99	48791	0.51142	94.75	1.01
GCA_045131595.1	ASM4513159v1	Pseudobutyrivibrio	Nellore	Conteville et al., 2024	JBGURB000000000	3284586	344	14195	0.38605	96.75	2.79
GCA_045131635.1	ASM4513163v1	Acutalibacteraceae	Nellore	Conteville et al., 2024	JBGURD000000000	2686953	75	84341	0.54708	95.84	0
GCA_045131685.1	ASM4513168v1	Candidatus Enterousia	Nellore	Conteville et al., 2024	JBGURE000000000	838498	16	62131	0.4215	87.91	0
GCA_045131715.1	ASM4513171v1	Paludibacteraceae	Nellore	Conteville et al., 2024	JBGURF000000000	2093337	120	27722	0.52037	81.72	1.88
GCA_045131725.1	ASM4513172v1	Prevotella	Nellore	Conteville et al., 2024	JBGURH000000000	4213093	299	23037	0.43409	93.8	5.63
GCA_045131755.1	ASM4513175v1	Candidatus Cryptobacteroides	Nellore	Conteville et al., 2024	JBGURG000000000	1936695	36	89660	0.50011	91.67	1.27
GCA_045131835.1	ASM4513183v1	Methanobrevibacter	Nellore	Conteville et al., 2024	JBGURI000000000	1530768	287	6021	0.33038	81.47	1
GCA_045131855.1	ASM4513185v1	Paludibacteraceae	Nellore	Conteville et al., 2024	JBGURL000000000	3406774	82	59398	0.48633	100	0.02
GCA_045131895.1	ASM4513189v1	Candidatus Cryptobacteroides	Nellore	Conteville et al., 2024	JBGURJ000000000	2497481	237	15503	0.56267	89.38	2.81
GCA_045131935.1	ASM4513193v1	Christensenellales	Nellore	Conteville et al., 2024	JBGURK000000000	2669812	352	10599	0.59659	83.59	1.5
GCA_045131955.1	ASM4513195v1	Bacteroidaceae	Nellore	Conteville et al., 2024	JBGURN000000000	2353292	258	16547	0.51371	84.14	4.8
GCA_045132035.1	ASM4513203v1	Bacilli	Nellore	Conteville et al., 2024	JBGURM000000000	1675572	121	23932	0.33665	98.31	4.13
GCA_045132055.1	ASM4513205v1	Bacteroidales	Nellore	Conteville et al., 2024	JBGURP000000000	2492844	58	199858	0.49391	97.47	2.42
GCA_045132075.1	ASM4513207v1	Prevotella	Nellore	Conteville et al., 2024	JBGURQ000000000	3183609	216	34164	0.48986	92.32	1.37
GCA_045132095.1	ASM4513209v1	Ruminobacter	Nellore	Conteville et al., 2024	JBGURO000000000	2354136	385	9796	0.44334	87.36	2.44
GCA_045132115.1	ASM4513211v1	Kiritimatiellia	Nellore	Conteville et al., 2024	JBGURT000000000	1552173	146	14625	0.57868	82.9	0.68
GCA_045132135.1	ASM4513213v1	Candidatus Limivicinus	Nellore	Conteville et al., 2024	JBGURS000000000	1928392	177	15218	0.61917	82.85	2.91
GCA_045132155.1	ASM4513215v1	Eubacteriales	Nellore	Conteville et al., 2024	JBGURR000000000	3213134	1169	3163	0.61794	82.79	3.85
GCA_045132175.1	ASM4513217v1	Elusimicrobiaceae	Nellore	Conteville et al., 2024	JBGURU000000000	1371282	54	39637	0.37164	96.63	2.25
GCA_045132195.1	ASM4513219v1	Candidatus Copromorpha	Nellore	Conteville et al., 2024	JBGURV000000000	1962753	84	37676	0.49158	92.55	0.86
GCA_045132215.1	ASM4513221v1	Lachnospiraceae	Nellore	Conteville et al., 2024	JBGURW000000000	2021607	378	6520	0.51331	80.06	1.58
GCA_045132235.1	ASM4513223v1	Bacteroidales	Nellore	Conteville et al., 2024	JBGURX000000000	2415987	64	69677	0.52096	95.32	1.08
GCA_045132255.1	ASM4513225v1	Lachnospiraceae	Nellore	Conteville et al., 2024	JBGUSA000000000	4597853	347	31329	0.48547	99.21	2.59
GCA_045132275.1	ASM4513227v1	Candidatus Limimorpha	Nellore	Conteville et al., 2024	JBGURY000000000	2865861	15	302680	0.52048	95.43	0.54
GCA_045132295.1	ASM4513229v1	Prevotella	Nellore	Conteville et al., 2024	JBGURZ000000000	3332760	151	45366	0.49623	87.02	3.4
GCA_045132315.1	ASM4513231v1	Ruminococcus	Nellore	Conteville et al., 2024	JBGUSB000000000	2073855	238	13316	0.53704	97.6	0
GCA_045132335.1	ASM4513233v1	Candidatus Cryptobacteroides	Nellore	Conteville et al., 2024	JBGUSE000000000	2250076	123	32472	0.56587	91.41	2.9
GCA_045132355.1	ASM4513235v1	Candidatus Gastranaerophilaceae	Nellore	Conteville et al., 2024	JBGUSD000000000	1443475	247	7622	0.35843	82.48	2.17
GCA_045132375.1	ASM4513237v1	Bacteroidales	Nellore	Conteville et al., 2024	JBGUSC000000000	3264928	132	63983	0.52187	98.01	0.54
GCA_045132395.1	ASM4513239v1	Christensenellales	Nellore	Conteville et al., 2024	JBGUSF000000000	1642205	337	5706	0.55441	80.93	2.82
GCA_045220255.1	ASM4522025v1	Candidatus Cryptobacteroides	Nellore	Conteville et al., 2024	JBGUVS000000000	1922746	289	8788	0.61682	84.65	2.51
GCA_045220265.1	ASM4522026v1	Victivallales	Nellore	Conteville et al., 2024	JBGUVP000000000	2602183	681	4679	0.59281	88.44	4.16
GCA_045220285.1	ASM4522028v1	Ruminobacter amylophilus	Nellore	Conteville et al., 2024	JBGUVR000000000	2506284	253	14103	0.42929	91.68	1.95
GCA_045220335.1	ASM4522033v1	Oscillospiraceae	Nellore	Conteville et al., 2024	JBGUVQ000000000	3158694	200	23119	0.61559	96.31	0.84
GCA_045220375.1	ASM4522037v1	Succiniclasticum	Nellore	Conteville et al., 2024	JBGUVO000000000	2533140	647	4972	0.49323	84.69	4.76
GCA_045220475.1	ASM4522047v1	Bacteroidaceae	Nellore	Conteville et al., 2024	JBGUVW000000000	2398927	71	49402	0.49268	90.08	2.35
GCA_045220485.1	ASM4522048v1	Anaerovoracaceae	Nellore	Conteville et al., 2024	JBGUVT000000000	2962274	330	12596	0.47453	95.56	2.48
GCA_045220495.1	ASM4522049v1	Prevotella	Nellore	Conteville et al., 2024	JBGUVU000000000	4684732	246	31381	0.42574	94.81	5.06
GCA_045220525.1	ASM4522052v1	Kiritimatiellia	Nellore	Conteville et al., 2024	JBGUVV000000000	2983016	455	8228	0.59931	80.96	4.96
GCA_045220575.1	ASM4522057v1	Bacteroidaceae	Nellore	Conteville et al., 2024	JBGUVX000000000	2695185	54	86813	0.51057	92.87	0.4
GCA_045220635.1	ASM4522063v1	Candidatus Enteromonas	Nellore	Conteville et al., 2024	JBGUWA000000000	1561457	279	7483	0.52302	94.57	2.25
GCA_045220685.1	ASM4522068v1	Oscillospiraceae	Nellore	Conteville et al., 2024	JBGUVZ000000000	3394342	660	5839	0.42125	89.33	3.91
GCA_045220735.1	ASM4522073v1	Victivallales	Nellore	Conteville et al., 2024	JBGUVY000000000	2496630	357	9059	0.61768	88.04	5.07
GCA_045220755.1	ASM4522075v1	Bacilli	Nellore	Conteville et al., 2024	JBGUWB000000000	1547461	341	6314	0.36663	89.74	3.69
GCA_045220775.1	ASM4522077v1	Methanobrevibacter	Nellore	Conteville et al., 2024	JBGUWC000000000	2507787	199	26374	0.34581	97.1	5.07
GCA_045220855.1	ASM4522085v1	Sodaliphilus	Nellore	Conteville et al., 2024	JBGUWD000000000	3221651	257	23707	0.51575	93.49	1.64
GCA_045220865.1	ASM4522086v1	Pseudobutyrivibrio	Nellore	Conteville et al., 2024	JBGUWE000000000	2066518	847	2696	0.39437	80.06	4.16
GCA_045220955.1	ASM4522095v1	Lachnospiraceae	Nellore	Conteville et al., 2024	JBGUWH000000000	2354009	232	13978	0.54983	95.3	2.53
GCA_045220975.1	ASM4522097v1	Candidatus Cryptobacteroides	Nellore	Conteville et al., 2024	JBGUWG000000000	2560550	113	39690	0.59238	88.1	0.77
GCA_045220995.1	ASM4522099v1	Bacteroidales	Nellore	Conteville et al., 2024	JBGUWF000000000	2300083	148	22707	0.37479	97.31	1.52
GCA_045221075.1	ASM4522107v1	Acutalibacteraceae	Nellore	Conteville et al., 2024	JBGUWL000000000	3321615	300	20532	0.50223	91.28	1.79
GCA_045221095.1	ASM4522109v1	Bacteroidales	Nellore	Conteville et al., 2024	JBGUWK000000000	2370138	73	56465	0.52188	95.7	1.08
GCA_045221155.1	ASM4522115v1	Paludibacteraceae	Nellore	Conteville et al., 2024	JBGUWJ000000000	3398767	71	70899	0.48593	100	0.02
GCA_045221175.1	ASM4522117v1	Acutalibacteraceae	Nellore	Conteville et al., 2024	JBGUWM000000000	3434558	353	18929	0.45783	93.96	0.67
GCA_045221215.1	ASM4522121v1	Acutalibacteraceae	Nellore	Conteville et al., 2024	JBGUWI000000000	2440730	111	49253	0.40852	99.11	0
GCA_045221235.1	ASM4522123v1	Paludibacteraceae	Nellore	Conteville et al., 2024	JBGUWO000000000	2197355	94	33548	0.50436	96.77	2.69
GCA_045221275.1	ASM4522127v1	Ruminococcus	Nellore	Conteville et al., 2024	JBGUWN000000000	1840865	333	6806	0.50949	83.67	0.67
GCA_045221315.1	ASM4522131v1	Acutalibacteraceae	Nellore	Conteville et al., 2024	JBGUWP000000000	2508773	144	33070	0.4498	89.44	0
GCA_045221335.1	ASM4522133v1	Alphaproteobacteria	Nellore	Conteville et al., 2024	JBGUWS000000000	1613747	23	154001	0.37202	93.55	0
GCA_045221395.1	ASM4522139v1	Candidatus Limimorpha	Nellore	Conteville et al., 2024	JBGUWQ000000000	2448687	291	11280	0.48857	88.71	0.56
GCA_045221455.1	ASM4522145v1	Prevotella	Nellore	Conteville et al., 2024	JBGUWR000000000	2276432	215	16553	0.53736	90.7	1.22
GCA_045221475.1	ASM4522147v1	Fibrobacter	Nellore	Conteville et al., 2024	JBGUWV000000000	3285007	122	57616	0.49655	91.21	3.3
GCA_045221525.1	ASM4522152v1	Anaerovoracaceae	Nellore	Conteville et al., 2024	JBGUWT000000000	2115635	57	62774	0.49588	95.41	0.71
GCA_045221555.1	ASM4522155v1	Candidatus Cryptobacteroides	Nellore	Conteville et al., 2024	JBGUWW000000000	2758176	133	52126	0.56034	92.31	1.11
GCA_045221575.1	ASM4522157v1	Bacteroidales	Nellore	Conteville et al., 2024	JBGUWU000000000	1866771	39	78055	0.32124	96.77	0
GCA_045221655.1	ASM4522165v1	Succinivibrio	Nellore	Conteville et al., 2024	JBGUWY000000000	2502784	467	6566	0.40083	86.49	5.04
GCA_045221675.1	ASM4522167v1	Lachnospiraceae	Nellore	Conteville et al., 2024	JBGUWZ000000000	3458169	78	87174	0.50023	93.35	0
GCA_045221695.1	ASM4522169v1	Fibrobacter	Nellore	Conteville et al., 2024	JBGUWX000000000	3482890	95	79082	0.48791	94.05	1.1
GCA_045221735.1	ASM4522173v1	Christensenellales	Nellore	Conteville et al., 2024	JBGUXA000000000	3406620	165	32462	0.54241	96.39	2.74
GCA_045221775.1	ASM4522177v1	Prevotella	Nellore	Conteville et al., 2024	JBGUXB000000000	3816110	143	44555	0.52651	94.26	2.96
GCA_045221795.1	ASM4522179v1	Sodaliphilus	Nellore	Conteville et al., 2024	JBGUXC000000000	3015062	119	44853	0.54067	91.89	1.07
GCA_045221815.1	ASM4522181v1	Saccharofermentanaceae	Nellore	Conteville et al., 2024	JBGUXE000000000	2700177	159	26987	0.48894	96.04	1.49
GCA_045221895.1	ASM4522189v1	Christensenellales	Nellore	Conteville et al., 2024	JBGUXD000000000	4427745	279	27647	0.53749	94.34	2.1
GCA_045221955.1	ASM4522195v1	Methanobrevibacter	Nellore	Conteville et al., 2024	JBGUXG000000000	1997529	129	26057	0.35075	86.16	2
GCA_045221975.1	ASM4522197v1	Pseudobutyrivibrio	Nellore	Conteville et al., 2024	JBGUXI000000000	2661800	132	29842	0.39073	97.89	1.13
GCA_045221995.1	ASM4522199v1	Elusimicrobiaceae	Nellore	Conteville et al., 2024	JBGUXF000000000	1506000	78	31750	0.36832	96.63	2.25
GCA_045222055.1	ASM4522205v1	Candidatus Cryptobacteroides	Nellore	Conteville et al., 2024	JBGUXJ000000000	2227654	259	12255	0.58255	87.91	2.06
GCA_045222075.1	ASM4522207v1	Bacilli	Nellore	Conteville et al., 2024	JBGUXH000000000	1018204	145	10358	0.36876	82.96	0.56
GCA_045222095.1	ASM4522209v1	Sodaliphilus	Nellore	Conteville et al., 2024	JBGUXK000000000	2758795	75	58030	0.46715	91.92	0.88
GCA_045222135.1	ASM4522213v1	Oscillospiraceae	Nellore	Conteville et al., 2024	JBGUXL000000000	2658910	550	6099	0.62076	88.1	5.37
GCA_045222195.1	ASM4522219v1	Bacilli	Nellore	Conteville et al., 2024	JBGUXN000000000	1445965	61	40870	0.36826	94	0
GCA_045222215.1	ASM4522221v1	Porcincola	Nellore	Conteville et al., 2024	JBGUXO000000000	3278205	242	24577	0.52563	97.59	2.69
GCA_045222255.1	ASM4522225v1	Bacilli	Nellore	Conteville et al., 2024	JBGUXQ000000000	1239757	357	4392	0.3699	93.45	3.37
GCA_045222275.1	ASM4522227v1	Sodaliphilus	Nellore	Conteville et al., 2024	JBGUXM000000000	3088210	125	36209	0.55544	85.83	0.38
GCA_045222295.1	ASM4522229v1	Bacteroidales	Nellore	Conteville et al., 2024	JBGUXP000000000	2403496	22	138096	0.52021	97.58	0.54
GCA_045222355.1	ASM4522235v1	Acutalibacteraceae	Nellore	Conteville et al., 2024	JBGUXZ000000000	2419505	389	7770	0.58783	88.38	0.78
GCA_045222395.1	ASM4522239v1	Sodaliphilus	Nellore	Conteville et al., 2024	JBGUYK000000000	2949166	96	48742	0.462	94.15	1.38
GCA_045222475.1	ASM4522247v1	Methanobrevibacter	Nellore	Conteville et al., 2024	JBGUZA000000000	2188560	83	43016	0.35092	96.44	2.13
GCA_045222495.1	ASM4522249v1	Acutalibacteraceae	Nellore	Conteville et al., 2024	JBGUYZ000000000	4054466	453	14056	0.44954	100	2.03
GCA_045222515.1	ASM4522251v1	Bacteroidaceae	Nellore	Conteville et al., 2024	JBGUYV000000000	2236271	55	64389	0.51226	89.67	0.87
GCA_045222555.1	ASM4522255v1	Bacteroidales	Nellore	Conteville et al., 2024	JBGUYY000000000	2974278	132	193199	0.50668	96.4	2.69
GCA_045222595.1	ASM4522259v1	Treponema	Nellore	Conteville et al., 2024	JBGUZB000000000	2471481	255	15222	0.38852	96.14	1.9
GCA_045222695.1	ASM4522269v1	Candidatus Limivicinus	Nellore	Conteville et al., 2024	JBGUZD000000000	1954754	144	21552	0.62097	87.74	1.14
GCA_045222705.1	ASM4522270v1	Bacilli	Nellore	Conteville et al., 2024	JBGUZC000000000	1436938	127	22048	0.35983	90.36	6.74
GCA_045222755.1	ASM4522275v1	Christensenellales	Nellore	Conteville et al., 2024	JBGUZE000000000	3960596	260	26220	0.53546	94.65	2.1
GCA_045222775.1	ASM4522277v1	Paludibacteraceae	Nellore	Conteville et al., 2024	JBGUZG000000000	3470203	70	82998	0.48595	100	0.02
GCA_045222795.1	ASM4522279v1	Bacteroidales	Nellore	Conteville et al., 2024	JBGUZF000000000	2060582	159	20929	0.56132	90.63	1.25
GCA_045222955.1	ASM4522295v1	Bacteroidaceae	Nellore	Conteville et al., 2024	JBGUZH000000000	2102036	236	11523	0.47791	83.12	3.8
GCA_045223055.1	ASM4522305v1	Paludibacteraceae	Nellore	Conteville et al., 2024	JBGUZJ000000000	2183128	178	38017	0.49563	91.7	4.58
GCA_045223495.1	ASM4522349v1	Christensenellales	Nellore	Conteville et al., 2024	JBGUZK000000000	2361591	45	154192	0.61283	93.89	2.02
GCA_045223515.1	ASM4522351v1	Paludibacteraceae	Nellore	Conteville et al., 2024	JBGUZL000000000	3724830	391	20539	0.48772	96.24	7.56
GCA_045223605.1	ASM4522360v1	Candidatus Cryptobacteroides	Nellore	Conteville et al., 2024	JBGUZM000000000	2738867	148	43733	0.56001	91.76	3.08
GCA_045223655.1	ASM4522365v1	Acutalibacteraceae	Nellore	Conteville et al., 2024	JBGUZP000000000	2609812	93	48862	0.5484	95.17	0.67
GCA_045223675.1	ASM4522367v1	Pseudobutyrivibrio	Nellore	Conteville et al., 2024	JBGUZN000000000	2341135	725	3866	0.39251	85.78	3.35
GCA_045223715.1	ASM4522371v1	Prevotella	Nellore	Conteville et al., 2024	JBGUZQ000000000	2240689	146	22094	0.47025	94.91	0.95
GCA_045223735.1	ASM4522373v1	Candidatus Cryptobacteroides	Nellore	Conteville et al., 2024	JBGUZO000000000	2553642	336	10676	0.54091	84.74	1.76
GCA_045223775.1	ASM4522377v1	Elusimicrobiaceae	Nellore	Conteville et al., 2024	JBGUZR000000000	1458322	48	51614	0.45635	96.63	0
GCA_045223835.1	ASM4522383v1	Oscillospiraceae	Nellore	Conteville et al., 2024	JBGUZS000000000	2632387	225	17280	0.61126	85.74	2.82
GCA_045223875.1	ASM4522387v1	Bacteroidaceae	Nellore	Conteville et al., 2024	JBGUZT000000000	2944522	104	41873	0.48613	89.43	0.19
GCA_045223915.1	ASM4522391v1	Endomicrobiaceae	Nellore	Conteville et al., 2024	JBGUZU000000000	2043795	45	117690	0.32093	96.63	2.25
GCA_045223935.1	ASM4522393v1	Saccharofermentans	Nellore	Conteville et al., 2024	JBGUZW000000000	2430018	47	87916	0.48868	96.17	0.71
GCA_045223995.1	ASM4522399v1	Eubacteriales	Nellore	Conteville et al., 2024	JBGUZX000000000	1503767	23	99299	0.37087	93.12	0
GCA_045224015.1	ASM4522401v1	Candidatus Cryptobacteroides	Nellore	Conteville et al., 2024	JBGUZY000000000	2858500	370	10658	0.51194	89.68	1.59
GCA_045224035.1	ASM4522403v1	Pseudobutyrivibrio	Nellore	Conteville et al., 2024	JBGUZV000000000	2201783	750	3395	0.39298	83.43	3.53
GCA_045224095.1	ASM4522409v1	Bacteroidales	Nellore	Conteville et al., 2024	JBGUZZ000000000	1866351	311	6868	0.37573	84.2	0.23
GCA_045224155.1	ASM4522415v1	Candidatus Cryptobacteroides	Nellore	Conteville et al., 2024	JBGVAA000000000	2710962	58	83752	0.55733	95	0.71
GCA_045224195.1	ASM4522419v1	Methanobrevibacter	Nellore	Conteville et al., 2024	JBGVAB000000000	2066429	239	12871	0.34163	92.53	2.4
GCA_045224215.1	ASM4522421v1	Candidatus Cryptobacteroides	Nellore	Conteville et al., 2024	JBGVAE000000000	2411221	161	23429	0.5239	96.27	1.43
GCA_045224235.1	ASM4522423v1	Paludibacteraceae	Nellore	Conteville et al., 2024	JBGVAD000000000	3193580	52	97382	0.48503	94.89	0
GCA_045224295.1	ASM4522429v1	Lachnospiraceae	Nellore	Conteville et al., 2024	JBGVAF000000000	3325272	130	50590	0.55288	99.19	1.05
GCA_045224315.1	ASM4522431v1	Sodaliphilus	Nellore	Conteville et al., 2024	JBGVAC000000000	3139232	68	96531	0.46465	94.15	1.53
GCA_045224355.1	ASM4522435v1	Bacteroidales	Nellore	Conteville et al., 2024	JBGVAG000000000	3816892	76	90308	0.51101	90.19	0.94
GCA_045224415.1	ASM4522441v1	Candidatus Enterousia	Nellore	Conteville et al., 2024	JBGVAH000000000	952063	16	125502	0.44235	86.81	0
GCA_045224435.1	ASM4522443v1	Christensenellales	Nellore	Conteville et al., 2024	JBGVAI000000000	2837733	125	43400	0.58795	80.28	2.53
GCA_045224495.1	ASM4522449v1	Christensenellales	Nellore	Conteville et al., 2024	JBGVAK000000000	2170092	199	17152	0.61206	91.12	4.24
GCA_045224535.1	ASM4522453v1	Prevotella	Nellore	Conteville et al., 2024	JBGVAL000000000	2848412	69	68431	0.49244	98.15	4.49
GCA_045224575.1	ASM4522457v1	Sodaliphilus	Nellore	Conteville et al., 2024	JBGVAJ000000000	3657456	135	70945	0.51991	93.02	2.06
GCA_045224595.1	ASM4522459v1	Paludibacteraceae	Nellore	Conteville et al., 2024	JBGVAM000000000	3856075	362	16804	0.40188	94.53	1.61
GCA_045224615.1	ASM4522461v1	Saccharofermentanaceae	Nellore	Conteville et al., 2024	JBGVAN000000000	2328681	514	5725	0.48967	86.23	3.78
GCA_045224655.1	ASM4522465v1	Candidatus Limivicinus	Nellore	Conteville et al., 2024	JBGVAO000000000	3788259	207	62845	0.56868	95.55	2.01
GCA_045224695.1	ASM4522469v1	Succinivibrionaceae	Nellore	Conteville et al., 2024	JBGVAP000000000	2255114	472	5862	0.43796	88.75	1.88
GCA_045224755.1	ASM4522475v1	Bacilli	Nellore	Conteville et al., 2024	JBGVAR000000000	859199	407	2205	0.47566	81.09	3.81
GCA_045224775.1	ASM4522477v1	Acutalibacteraceae	Nellore	Conteville et al., 2024	JBGVAQ000000000	2823916	563	6312	0.40946	94.97	0.89
GCA_045224815.1	ASM4522481v1	Candidatus Ozemobacteraceae	Nellore	Conteville et al., 2024	JBGVAS000000000	3933016	1219	3852	0.32127	81.14	3.03
GCA_045224875.1	ASM4522487v1	Paludibacteraceae	Nellore	Conteville et al., 2024	JBGVAU000000000	2011740	125	22378	0.50956	92.47	1.88
GCA_045224895.1	ASM4522489v1	Fibrobacter	Nellore	Conteville et al., 2024	JBGVAT000000000	3341501	244	19157	0.49556	86.36	0.1
GCA_045224915.1	ASM4522491v1	Treponema	Nellore	Conteville et al., 2024	JBGVAV000000000	2881459	168	26796	0.38821	90.35	0.93
GCA_045224955.1	ASM4522495v1	Candidatus Cryptobacteroides	Nellore	Conteville et al., 2024	JBGVAW000000000	1548983	120	17205	0.4992	90.22	0.48
GCA_045225015.1	ASM4522501v1	Candidatus Cryptobacteroides	Nellore	Conteville et al., 2024	JBGVAY000000000	2165603	618	4475	0.56997	82.27	2.8
GCA_045225055.1	ASM4522505v1	Bacteroidales	Nellore	Conteville et al., 2024	JBGVAX000000000	2369674	63	79307	0.45468	96.4	1.08
GCA_045225075.1	ASM4522507v1	Sodaliphilus	Nellore	Conteville et al., 2024	JBGVAZ000000000	2718643	203	19659	0.51532	87.79	0.88
GCA_045225095.1	ASM4522509v1	Prevotella	Nellore	Conteville et al., 2024	JBGVBA000000000	3791089	436	12386	0.49528	90.16	6.71
GCA_045225155.1	ASM4522515v1	Elusimicrobiaceae	Nellore	Conteville et al., 2024	JBGVBB000000000	1327324	209	9282	0.36464	93.26	4.49
GCA_045225175.1	ASM4522517v1	Prevotella	Nellore	Conteville et al., 2024	JBGVBC000000000	3424658	171	58055	0.47875	97.41	1.63
GCA_045225235.1	ASM4522523v1	Candidatus Limimorpha	Nellore	Conteville et al., 2024	JBGVBG000000000	3253501	67	73524	0.49924	91.67	0.54
GCA_045225255.1	ASM4522525v1	Prevotella	Nellore	Conteville et al., 2024	JBGVBD000000000	3875990	220	59897	0.46575	98.12	8.42
GCA_045225275.1	ASM4522527v1	Ruminococcus	Nellore	Conteville et al., 2024	JBGVBE000000000	2254049	570	5154	0.53482	92.39	1.01
GCA_045225315.1	ASM4522531v1	Sphaerochaetaceae	Nellore	Conteville et al., 2024	JBGVBF000000000	1886923	192	12959	0.51583	91.98	0
GCA_045225355.1	ASM4522535v1	Candidatus Cryptobacteroides	Nellore	Conteville et al., 2024	JBGVBH000000000	1817306	182	13764	0.50549	89.95	0
GCA_045225395.1	ASM4522539v1	Ruminococcus	Nellore	Conteville et al., 2024	JBGVBI000000000	3797927	198	47178	0.52665	98.43	2.35
GCA_045225435.1	ASM4522543v1	Succiniclasticum	Nellore	Conteville et al., 2024	JBGVBJ000000000	2706767	568	6414	0.49714	88.99	3.29
GCA_045225475.1	ASM4522547v1	Acutalibacteraceae	Nellore	Conteville et al., 2024	JBGVBL000000000	2631491	964	3219	0.41049	84.46	1.01
GCA_045225495.1	ASM4522549v1	Bacteroidaceae	Nellore	Conteville et al., 2024	JBGVBM000000000	2175272	657	4025	0.49523	81.48	2.94
GCA_045225535.1	ASM4522553v1	Sodaliphilus	Nellore	Conteville et al., 2024	JBGVBK000000000	3366344	407	12914	0.51203	87.14	4.7
GCA_045225555.1	ASM4522555v1	Bacteroidales	Nellore	Conteville et al., 2024	JBGVBN000000000	3247032	439	9540	0.5238	85.63	1.36
GCA_045225635.1	ASM4522563v1	Sphaerochaetaceae	Nellore	Conteville et al., 2024	JBGVBO000000000	1267017	325	4958	0.48216	84.85	0
GCA_045225655.1	ASM4522565v1	Bacteroidales	Nellore	Conteville et al., 2024	JBGVBP000000000	1692955	538	3732	0.3369	86.36	1.62
GCA_045225695.1	ASM4522569v1	Kiritimatiellia	Nellore	Conteville et al., 2024	JBGVBQ000000000	1368088	101	18248	0.6071	82.28	0.71
GCA_045225715.1	ASM4522571v1	Oscillospiraceae	Nellore	Conteville et al., 2024	JBGVBS000000000	1988086	54	61580	0.6043	92.95	0
GCA_045225735.1	ASM4522573v1	Succinimonas	Nellore	Conteville et al., 2024	JBGVBR000000000	3646920	445	12056	0.51664	95.06	1.22
GCA_045225815.1	ASM4522581v1	Elusimicrobiaceae	Nellore	Conteville et al., 2024	JBGVBV000000000	1222111	373	4083	0.45833	84.73	3.47
GCA_045225845.1	ASM4522584v1	Lachnospiraceae	Nellore	Conteville et al., 2024	JBGVBU000000000	3038487	84	61535	0.54505	94.35	0.63
GCA_045225895.1	ASM4522589v1	Sphaerochaetaceae	Nellore	Conteville et al., 2024	JBGVBT000000000	1637289	200	11285	0.52194	84.35	2.27
GCA_045225915.1	ASM4522591v1	Candidatus Cryptobacteroides	Nellore	Conteville et al., 2024	JBGVBW000000000	2234155	50	72642	0.51797	97.62	0.19
GCA_045225975.1	ASM4522597v1	Malacoplasma	Nellore	Conteville et al., 2024	JBGVBX000000000	536266	25	35152	0.27096	80.25	0
GCA_045226015.1	ASM4522601v1	Bacilli	Nellore	Conteville et al., 2024	JBGVBY000000000	1169435	22	139128	0.34621	96.07	3.37
GCA_045226045.1	ASM4522604v1	Methanobrevibacter	Nellore	Conteville et al., 2024	JBGVCB000000000	2518634	391	9764	0.35065	83.48	4.04
GCA_045226065.1	ASM4522606v1	Candidatus Limivicinus	Nellore	Conteville et al., 2024	JBGVCA000000000	2734787	279	17566	0.59429	89.33	5.41
GCA_045226115.1	ASM4522611v1	Sodaliphilus	Nellore	Conteville et al., 2024	JBGVBZ000000000	2711859	84	68344	0.50766	94.15	1.38
GCA_045226155.1	ASM4522615v1	Prevotella	Nellore	Conteville et al., 2024	JBGVCC000000000	4937279	445	36671	0.48847	97.95	9.22
GCA_045226185.1	ASM4522618v1	Bacteroidaceae	Nellore	Conteville et al., 2024	JBGVCD000000000	2364298	538	5721	0.47522	83.92	4.92
GCA_045226235.1	ASM4522623v1	Anaerobutyricum	Nellore	Conteville et al., 2024	JBGVCE000000000	2513818	506	5823	0.45708	83.75	1.26
GCA_045226255.1	ASM4522625v1	Paludibacteraceae	Nellore	Conteville et al., 2024	JBGVCG000000000	3444736	39	143115	0.47586	100	0
GCA_045226295.1	ASM4522629v1	Christensenellales	Nellore	Conteville et al., 2024	JBGVCI000000000	2606983	48	96291	0.56879	95.81	1.41
GCA_045226315.1	ASM4522631v1	Candidatus Cryptobacteroides	Nellore	Conteville et al., 2024	JBGVCF000000000	2310493	42	92653	0.55594	94.68	0.95
GCA_045226335.1	ASM4522633v1	Christensenellales	Nellore	Conteville et al., 2024	JBGVCH000000000	2980487	133	44179	0.63691	97.09	1.75
GCA_045226395.1	ASM4522639v1	Christensenellales	Nellore	Conteville et al., 2024	JBGVCJ000000000	3708996	198	64965	0.55863	98.47	1.28
GCA_045226415.1	ASM4522641v1	Ruminobacter	Nellore	Conteville et al., 2024	JBGVCK000000000	2207252	585	4575	0.44603	88.27	4.3
GCA_045226475.1	ASM4522647v1	Ruminococcus	Nellore	Conteville et al., 2024	JBGVCL000000000	1719067	225	10784	0.52474	92.38	1.73
GCA_045226495.1	ASM4522649v1	Bacteroidales	Nellore	Conteville et al., 2024	JBGVCM000000000	1993114	91	39155	0.33754	97.85	0.54
GCA_045226515.1	ASM4522651v1	Candidatus Cryptobacteroides	Nellore	Conteville et al., 2024	JBGVCN000000000	2031221	69	44534	0.59514	91.61	0
GCA_045226575.1	ASM4522657v1	Lachnospiraceae	Nellore	Conteville et al., 2024	JBGVCO000000000	3849083	387	14094	0.44665	96.51	1.69
GCA_046487855.1	ASM4648785v1	Methanobrevibacter	Nellore	Conteville et al., 2024	JBGUNR000000000	2488325	125	25603	0.33151	95.73	0.06
GCF_045111815.1	ASM4511181v1	Ruminococcus	Nellore	Conteville et al., 2024	JBGUHA000000000	1972949	128	24010	0.5186	98.77	1.34
GCF_045111915.1	ASM4511191v1	Ruminobacter	Nellore	Conteville et al., 2024	JBGUHE000000000	2350309	426	7846	0.44454	93.96	0.81
GCF_045111935.1	ASM4511193v1	Methanobrevibacter	Nellore	Conteville et al., 2024	JBGUHL000000000	2105874	101	31871	0.36586	90.39	0
GCF_045112255.1	ASM4511225v1	Fibrobacter	Nellore	Conteville et al., 2024	JBGUHR000000000	4050718	137	70547	0.48649	98.9	2.56
GCF_045112895.1	ASM4511289v1	Methanobrevibacter	Nellore	Conteville et al., 2024	JBGUIH000000000	1911020	58	48417	0.35634	94.87	0.4
GCF_045113305.1	ASM4511330v1	Methanobrevibacter	Nellore	Conteville et al., 2024	JBGUIW000000000	2314208	189	17945	0.3296	95.4	0.8
GCF_045114415.1	ASM4511441v1	Fibrobacter	Nellore	Conteville et al., 2024	JBGUKL000000000	3679892	97	69055	0.5088	98.9	0.55
GCF_045114535.1	ASM4511453v1	Methanobrevibacter	Nellore	Conteville et al., 2024	JBGUKP000000000	2845293	128	48373	0.34317	94.77	4.8
GCF_045114555.1	ASM4511455v1	Methanobrevibacter	Nellore	Conteville et al., 2024	JBGUKT000000000	1875784	41	80992	0.3212	96.8	2.08
GCF_045116495.1	ASM4511649v1	Methanobrevibacter	Nellore	Conteville et al., 2024	JBGULU000000000	2162631	222	14633	0.33923	93.39	3.04
GCF_045116795.1	ASM4511679v1	Treponema saccharophilum	Nellore	Conteville et al., 2024	JBGUMJ000000000	2681788	594	6363	0.5528	92.25	1.01
GCF_045116835.1	ASM4511683v1	Methanobrevibacter	Nellore	Conteville et al., 2024	JBGUML000000000	2141812	201	17222	0.36076	95.39	2.53
GCF_045117115.1	ASM4511711v1	Ruminococcus	Nellore	Conteville et al., 2024	JBGUNB000000000	2641792	285	16830	0.52031	98.32	4.17
GCF_045117155.1	ASM4511715v1	Methanobrevibacter thaueri	Nellore	Conteville et al., 2024	JBGUNC000000000	1725366	81	31633	0.38046	84.57	4.8
GCF_045117655.1	ASM4511765v1	Methanobrevibacter	Nellore	Conteville et al., 2024	JBGUOA000000000	2585304	139	35307	0.33593	91.15	3.6
GCF_045117735.1	ASM4511773v1	Ruminococcus	Nellore	Conteville et al., 2024	JBGUNZ000000000	2315234	237	16299	0.52426	94.74	3.4
GCF_045129955.1	ASM4512995v1	Ruminobacter amylophilus	Nellore	Conteville et al., 2024	JBGUOU000000000	3003862	304	17436	0.42955	93.6	0.85
GCF_045130115.1	ASM4513011v1	Methanobrevibacter	Nellore	Conteville et al., 2024	JBGUPC000000000	2348181	65	66169	0.35808	94.17	4
GCF_045130775.1	ASM4513077v1	Methanobrevibacter	Nellore	Conteville et al., 2024	JBGUQH000000000	2273696	305	11141	0.36154	89.5	3.2
GCF_045131395.1	ASM4513139v1	Fibrobacter	Nellore	Conteville et al., 2024	JBGUQY000000000	3371608	52	319492	0.50291	98.9	1.65
GCF_045131595.1	ASM4513159v1	Pseudobutyrivibrio	Nellore	Conteville et al., 2024	JBGURB000000000	3284586	344	14195	0.38605	96.75	2.79
GCF_045220775.1	ASM4522077v1	Methanobrevibacter	Nellore	Conteville et al., 2024	JBGUWC000000000	2507787	199	26374	0.34581	97.1	5.07
GCF_045221695.1	ASM4522169v1	Fibrobacter	Nellore	Conteville et al., 2024	JBGUWX000000000	3482890	95	79082	0.48791	94.05	1.1
GCF_045221955.1	ASM4522195v1	Methanobrevibacter	Nellore	Conteville et al., 2024	JBGUXG000000000	1997529	129	26057	0.35075	86.16	2
GCF_045221975.1	ASM4522197v1	Pseudobutyrivibrio	Nellore	Conteville et al., 2024	JBGUXI000000000	2661800	132	29842	0.39073	97.89	1.13
GCF_045222475.1	ASM4522247v1	Methanobrevibacter	Nellore	Conteville et al., 2024	JBGUZA000000000	2188560	83	43016	0.35092	96.44	2.13
GCF_045225735.1	ASM4522573v1	Succinimonas	Nellore	Conteville et al., 2024	JBGVBR000000000	3646920	445	12056	0.51664	95.06	1.22
GCF_046487855.1	ASM4648785v1	Methanobrevibacter	Nellore	Conteville et al., 2024	JBGUNR000000000	2488325	125	25603	0.33151	95.73	0.06
CADBAG01	MGYG000290000	d__Bacteria;p__Bacteroidota;c__Bacteroidia;o__Bacteroidales;f__Bacteroidaceae;g__Prevotella;s__Prevotella	Luing	MGY	MGYG000290000	3158216	69	82374	50.6	97.64	1.46
CACZJG01	MGYG000290001	d__Bacteria;p__Bacteroidota;c__Bacteroidia;o__Bacteroidales;f__Muribaculaceae;g__Sodaliphilus;s__Sodaliphilus	Luing	MGY	MGYG000290001	2914758	71	67323	55.14	95.91	0.5
CACWTL01	MGYG000290002	d__Bacteria;p__Actinobacteriota;c__Coriobacteriia;o__Coriobacteriales;f__Atopobiaceae;g__Olsenella;s__Olsenella	Aberdeen Angus	MGY	MGYG000290002	1942512	219	13751	67.54	97.31	2.82
CADAIF01	MGYG000290003	d__Bacteria;p__Firmicutes_A;c__Clostridia;o__Lachnospirales;f__Lachnospiraceae;g__UBA2912;s__UBA2912	Charolais	MGY	MGYG000290003	2015730	229	11614	54.05	82.27	1.48
CACYYC01	MGYG000290004	d__Bacteria;p__Firmicutes_A;c__Clostridia;o__Lachnospirales;f__Lachnospiraceae;g__CAG-791;s__CAG-791	Luing	MGY	MGYG000290004	2829417	338	11258	51.75	83.19	2026-09-03
ERZ1461870	MGYG000290005	d__Bacteria;p__Firmicutes;c__Bacilli;o__RF39;f__UBA660;g__RUG705;s__	Boran	MGY	MGYG000290005	1140482	39	66737	27.19	87.07	2
CACYXH01	MGYG000290006	d__Bacteria;p__Firmicutes_A;c__Clostridia;o__Lachnospirales;f__Lachnospiraceae;g__RUG12045;s__RUG12045	Luing	MGY	MGYG000290006	2956872	180	25815	47.01	95.73	0
CACZRA01	MGYG000290007	d__Bacteria;p__Firmicutes_A;c__Clostridia;o__Lachnospirales;f__Lachnospiraceae;g__NK4A144;s__NK4A144	ND	MGY	MGYG000290007	2438591	437	6675	48.16	83.3	2.39
ERZ1462761	MGYG000290008	d__Bacteria;p__Firmicutes_A;c__Clostridia;o__Oscillospirales;f__Acutalibacteraceae;g__Eubacterium_R;s__	ND	MGY	MGYG000290008	1979859	40	98374	42.61	97.45	0
CACXEN01	MGYG000290009	d__Bacteria;p__Firmicutes;c__Bacilli;o__Erysipelotrichales;f__Erysipelotrichaceae;g__Bulleidia;s__Bulleidia	ND	MGY	MGYG000290009	1514110	251	7790	33.54	86.9	3.33
CACVSB01	MGYG000290010	d__Bacteria;p__Firmicutes_A;c__Clostridia;o__Oscillospirales;f__Acutalibacteraceae;g__RUG420;s__RUG420	Luing	MGY	MGYG000290010	1590850	263	8026	58.37	81.42	0.92
ERZ1461767	MGYG000290011	d__Bacteria;p__Bacteroidota;c__Bacteroidia;o__Bacteroidales;f__UBA932;g__RC9;s__	Boran	MGY	MGYG000290011	2045752	75	47695	57.9	81.03	0.63
CADAIA01	MGYG000290012	d__Bacteria;p__Firmicutes_A;c__Clostridia;o__Oscillospirales;f__Ruminococcaceae;g__Ruminococcus;s__Ruminococcus	Charolais	MGY	MGYG000290012	2736817	51	76810	53.03	97.11	0
CACXJS01	MGYG000290013	d__Bacteria;p__Firmicutes_A;c__Clostridia;o__Oscillospirales;f__Oscillospiraceae;g__CAG-110;s__CAG-110	Limousin	MGY	MGYG000290013	2244590	216	14690	60.12	94.74	0.67
CADANL01	MGYG000290014	d__Bacteria;p__Firmicutes_A;c__Clostridia;o__Oscillospirales;f__Ruminococcaceae;g__Ruminococcus_D;s__Ruminococcus_D	Charolais	MGY	MGYG000290014	3007284	123	58554	47.58	96.85	2.74
ERZ1462520	MGYG000290015	d__Bacteria;p__Firmicutes_A;c__Clostridia_A;o__Christensenellales;f__CAG-138;g__;s__	ND	MGY	MGYG000290015	1644947	127	19174	49.8	87.4	1.61
CADARK01	MGYG000290016	d__Bacteria;p__Bacteroidota;c__Bacteroidia;o__Bacteroidales;f__Bacteroidaceae;g__Prevotella;s__Prevotella	Luing	MGY	MGYG000290016	2729155	213	19613	49	86.41	1.46
CACWPR01	MGYG000290017	d__Bacteria;p__Firmicutes_A;c__Clostridia;o__Oscillospirales;f__Ruminococcaceae;g__Ruminococcus;s__Ruminococcus	Aberdeen Angus	MGY	MGYG000290017	2701013	143	26995	48.69	96.6	0
CADCMP01	MGYG000290018	d__Bacteria;p__Firmicutes_A;c__Clostridia;o__Oscillospirales;f__Oscillospiraceae;g__UBA2922;s__	ND	MGY	MGYG000290018	1918002	160	19001	52.9	89.4	0.22
CACWYF01	MGYG000290019	d__Bacteria;p__Firmicutes_A;c__Clostridia;o__Peptostreptococcales;f__Anaerovoracaceae;g__RUG099;s__RUG099	Aberdeen Angus	MGY	MGYG000290019	1762696	304	7037	50.09	81.05	1.42
ERZ1462793	MGYG000290020	d__Bacteria;p__Firmicutes_A;c__Clostridia;o__Oscillospirales;f__Ruminococcaceae;g__RUG11783;s__	ND	MGY	MGYG000290020	1948348	88	31216	53.53	91.93	0.22
CACYSI01	MGYG000290021	d__Bacteria;p__Firmicutes_A;c__Clostridia;o__Oscillospirales;f__Acutalibacteraceae;g__Ruminococcus_E;s__Ruminococcus_E	Charolais	MGY	MGYG000290021	2140305	65	43865	50.29	99.08	2026-01-01
CADCSO01	MGYG000290022	d__Bacteria;p__Bacteroidota;c__Bacteroidia;o__Bacteroidales;f__UBA932;g__RC9;s__RC9	ND	MGY	MGYG000290022	2506795	19	252099	55.97	96.9	0.63
CACXSU01	MGYG000290023	d__Bacteria;p__Bacteroidota;c__Bacteroidia;o__Bacteroidales;f__Bacteroidaceae;g__Prevotella;s__Prevotella	Limousin	MGY	MGYG000290023	2284478	267	11458	48.27	86.11	2.96
CADBKY01	MGYG000290024	d__Bacteria;p__Firmicutes;c__Bacilli;o__RF39;f__UBA660;g__CAG-822;s__CAG-822	Charolais	MGY	MGYG000290024	947464	29	59544	28.73	88.2	2.25
CACYBK01	MGYG000290025	d__Bacteria;p__Firmicutes_A;c__Clostridia;o__Lachnospirales;f__Lachnospiraceae;g__RUG306;s__RUG306	ND	MGY	MGYG000290025	2055313	159	22405	47.96	88.16	0.44
CADBDF01	MGYG000290026	d__Bacteria;p__Proteobacteria;c__Alphaproteobacteria;o__Rs-D84;f__Rs-D84;g__Rs-D84;s__Rs-D84	Charolais	MGY	MGYG000290026	898232	15	92591	38.91	86.81	0
CACZSA01	MGYG000290027	d__Bacteria;p__Firmicutes_A;c__Clostridia;o__Oscillospirales;f__CAG-272;g__UMGS1696;s__UMGS1696	ND	MGY	MGYG000290027	2820609	420	9308	62.11	81.89	2026-01-01
ERZ1462379	MGYG000290028	d__Bacteria;p__Elusimicrobiota;c__Endomicrobia;o__Endomicrobiales;f__Endomicrobiaceae;g__RUG658;s__	Boran	MGY	MGYG000290028	1605602	113	21213	32.04	85.67	2.25
CACYXK01	MGYG000290029	d__Bacteria;p__Verrucomicrobiota;c__Kiritimatiellae;o__RFP12;f__UBA1067;g__UBA1067;s__UBA1067	Luing	MGY	MGYG000290029	3040022	227	18191	61.38	82.12	2026-11-03
CADACQ01	MGYG000290030	d__Bacteria;p__Firmicutes_A;c__Clostridia_A;o__Christensenellales;f__CAG-138;g__RUG472;s__RUG472	Luing	MGY	MGYG000290030	1991582	58	80520	61.62	81.38	0
CADBHI01	MGYG000290031	d__Bacteria;p__Bacteroidota;c__Bacteroidia;o__Bacteroidales;f__Bacteroidaceae;g__Prevotella;s__Prevotella	Luing	MGY	MGYG000290031	3820823	164	33159	50.26	95.53	0.86
CADASB01	MGYG000290032	d__Bacteria;p__Bacteroidota;c__Bacteroidia;o__Bacteroidales;f__Bacteroidaceae;g__UBA4334;s__UBA4334	Luing	MGY	MGYG000290032	3037432	73	66386	48.65	94.69	2.17
ERZ1462755	MGYG000290033	d__Bacteria;p__Firmicutes_A;c__Clostridia;o__Oscillospirales;f__Acutalibacteraceae;g__UBA6857;s__	ND	MGY	MGYG000290033	2549256	98	40229	49.07	94.01	0
ERZ1462417	MGYG000290034	d__Bacteria;p__Firmicutes_A;c__Clostridia;o__Lachnospirales;f__Lachnospiraceae;g__UBA2868;s__	Boran	MGY	MGYG000290034	2891346	158	27831	45.22	91.46	2026-05-01
ERZ1462689	MGYG000290035	d__Bacteria;p__Firmicutes_A;c__Clostridia_A;o__Christensenellales;f__Borkfalkiaceae;g__UBA4636;s__	ND	MGY	MGYG000290035	1779452	80	33989	48	82.91	0
CACXEG01	MGYG000290036	d__Bacteria;p__Bacteroidota;c__Bacteroidia;o__Bacteroidales;f__Bacteroidaceae;g__Prevotella;s__Prevotella	ND	MGY	MGYG000290036	2847386	131	38187	51.8	80.34	0
CADBHD01	MGYG000290037	d__Bacteria;p__Bacteroidota;c__Bacteroidia;o__Bacteroidales;f__UBA932;g__RC9;s__RC9	Luing	MGY	MGYG000290037	2092618	138	29708	53.16	89.21	0.67
ERZ1462516	MGYG000290038	d__Bacteria;p__Verrucomicrobiota;c__Kiritimatiellae;o__RFP12;f__JAAYNR01;g__;s__	ND	MGY	MGYG000290038	3832189	174	36659	61.92	89.19	2.23
CADBAZ01	MGYG000290039	d__Bacteria;p__Bacteroidota;c__Bacteroidia;o__Bacteroidales;f__Paludibacteraceae;g__RF16;s__RF16	Charolais	MGY	MGYG000290039	2034688	169	17524	50.44	85.3	1.86
CACYXR01	MGYG000290040	d__Bacteria;p__Firmicutes_C;c__Negativicutes;o__Selenomonadales;f__Selenomonadaceae;g__RUG643;s__RUG643	Luing	MGY	MGYG000290040	2604903	34	103637	54.6	99.79	0.63
CACYEV01	MGYG000290041	d__Bacteria;p__Bacteroidota;c__Bacteroidia;o__Bacteroidales;f__Bacteroidaceae;g__Prevotella;s__Prevotella	ND	MGY	MGYG000290041	1869339	271	8597	46.54	88.03	0.86
CACZMW01	MGYG000290042	d__Bacteria;p__Bacteroidota;c__Bacteroidia;o__Bacteroidales;f__UBA932;g__RC9;s__RC9	Charolais	MGY	MGYG000290042	2431212	251	13337	48.58	86.32	1.67
CADBGB01	MGYG000290043	d__Bacteria;p__Firmicutes_A;c__Clostridia;o__Lachnospirales;f__Lachnospiraceae;g__CAG-791;s__CAG-791	Luing	MGY	MGYG000290043	1862142	209	11736	52.84	91.34	2.33
CACZUV01	MGYG000290044	d__Bacteria;p__Bacteroidota;c__Bacteroidia;o__Bacteroidales;f__Bacteroidaceae;g__Prevotella;s__Prevotella	Charolais	MGY	MGYG000290044	2880681	89	58354	47.53	95.45	0.14
CACXLD01	MGYG000290045	d__Bacteria;p__Firmicutes_A;c__Clostridia;o__Oscillospirales;f__Acutalibacteraceae;g__RUG420;s__RUG420	Aberdeen Angus	MGY	MGYG000290045	1847782	162	17109	58.38	95.32	2.35
CACXKL01	MGYG000290046	d__Bacteria;p__Bacteroidota;c__Bacteroidia;o__Bacteroidales;f__Bacteroidaceae;g__Prevotella;s__Prevotella	Aberdeen Angus	MGY	MGYG000290046	3070168	85	85044	53.13	80.99	3.21
CACXKF01	MGYG000290047	d__Bacteria;p__Firmicutes_A;c__Clostridia;o__Oscillospirales;f__Acutalibacteraceae;g__Ruminococcus_E;s__Ruminococcus_E	Limousin	MGY	MGYG000290047	1862080	246	10991	54.89	93.05	2.35
CADCJK01	MGYG000290048	d__Bacteria;p__Firmicutes_A;c__Clostridia;o__Oscillospirales;f__Acutalibacteraceae;g__UBA1213;s__UBA1213	Luing	MGY	MGYG000290048	1609374	128	21908	41.49	81.75	2026-01-01
CACYMN01	MGYG000290049	d__Bacteria;p__Bacteroidota;c__Bacteroidia;o__Bacteroidales;f__UBA932;g__RC9;s__RC9	Charolais	MGY	MGYG000290049	2092709	212	13223	56.25	85.88	1.83
CADAIC01	MGYG000290050	d__Bacteria;p__Bacteroidota;c__Bacteroidia;o__Bacteroidales;f__UBA932;g__RC9;s__RC9	Charolais	MGY	MGYG000290050	2436655	41	124238	56.3	94.6	0
CACYYT01	MGYG000290051	d__Bacteria;p__Bacteroidota;c__Bacteroidia;o__Bacteroidales;f__Bacteroidaceae;g__Prevotella;s__Prevotella	Luing	MGY	MGYG000290051	2647759	32	107973	52.42	93.17	0.12
CADBQM01	MGYG000290052	d__Bacteria;p__Firmicutes_A;c__Clostridia;o__Lachnospirales;f__Lachnospiraceae;g__UBA1267;s__UBA1267	ND	MGY	MGYG000290052	2084209	399	5922	57.8	84.39	3.28
CACZCJ01	MGYG000290053	d__Bacteria;p__Bacteroidota;c__Bacteroidia;o__Bacteroidales;f__UBA932;g__RC9;s__RC9	Charolais	MGY	MGYG000290053	2141421	172	19740	53.05	86.01	1.43
CADCJX01	MGYG000290054	d__Bacteria;p__Bacteroidota;c__Bacteroidia;o__Bacteroidales;f__UBA932;g__RC9;s__RC9	Charolais	MGY	MGYG000290054	2460447	31	118271	51.57	95.32	0.48
ERZ1462427	MGYG000290055	d__Bacteria;p__Firmicutes_A;c__Clostridia;o__Oscillospirales;f__Acutalibacteraceae;g__Ruminococcus_E;s__	Boran	MGY	MGYG000290055	1680252	266	6918	51.86	81.19	2.41
CADBUX01	MGYG000290056	d__Bacteria;p__Firmicutes;c__Bacilli;o__RF39;f__UBA660;g__UMGS1449;s__UMGS1449	Aberdeen Angus	MGY	MGYG000290056	1069625	38	41139	27.33	87.92	2026-12-01
CACZUG01	MGYG000290057	d__Bacteria;p__Bacteroidota;c__Bacteroidia;o__Bacteroidales;f__UBA932;g__RC9;s__RC9	Charolais	MGY	MGYG000290057	2412002	86	59505	56.3	95.24	3.65
CADBGW01	MGYG000290058	d__Bacteria;p__Bacteroidota;c__Bacteroidia;o__Bacteroidales;f__Bacteroidaceae;g__Prevotella;s__Prevotella	Luing	MGY	MGYG000290058	1995906	88	33631	47.54	92.28	2026-03-01
CACZVC01	MGYG000290059	d__Bacteria;p__Firmicutes_A;c__Clostridia;o__Oscillospirales;f__CAG-272;g__UBA1248;s__UBA1248	Charolais	MGY	MGYG000290059	2652671	263	12869	51.4	95.08	0.34
CACVZZ01	MGYG000290060	d__Bacteria;p__Bacteroidota;c__Bacteroidia;o__Bacteroidales;f__Bacteroidaceae;g__Prevotella;s__Prevotella	Aberdeen Angus	MGY	MGYG000290060	2810551	87	56248	51.15	90.58	2026-02-01
CACVPP01	MGYG000290061	d__Bacteria;p__Firmicutes;c__Bacilli;o__Erysipelotrichales;f__Erysipelatoclostridiaceae;g__Sharpea;s__Sharpea	Charolais	MGY	MGYG000290061	2292713	140	25743	37.11	99.06	0.94
CACZZH01	MGYG000290062	d__Bacteria;p__Firmicutes_A;c__Clostridia;o__Lachnospirales;f__Lachnospiraceae;g__UBA2856;s__UBA2856	Luing	MGY	MGYG000290062	3640912	328	17106	50.97	90.8	4.64
CACZIM01	MGYG000290063	d__Bacteria;p__Actinobacteriota;c__Coriobacteriia;o__Coriobacteriales;f__Atopobiaceae;g__Olsenella_B;s__Olsenella_B	Luing	MGY	MGYG000290063	2532101	47	87514	63.52	99.73	0
CACZSW01	MGYG000290064	d__Bacteria;p__Firmicutes;c__Bacilli;o__RFN20;f__CAG-826;g__UBA733;s__UBA733	ND	MGY	MGYG000290064	1337986	67	33301	52.79	92.13	2.25
CACZPK01	MGYG000290065	d__Bacteria;p__Firmicutes_A;c__Clostridia;o__Oscillospirales;f__Oscillospiraceae;g__ER4;s__	ND	MGY	MGYG000290065	2549518	154	30641	58.75	91.05	2.35
ERZ1461857	MGYG000290066	d__Bacteria;p__Bacteroidota;c__Bacteroidia;o__Bacteroidales;f__Bacteroidaceae;g__UBA4372;s__	ND	MGY	MGYG000290066	3026025	152	30536	46.57	83.77	0.74
CACXTA01	MGYG000290067	d__Bacteria;p__Firmicutes_A;c__Clostridia;o__Oscillospirales;f__Acutalibacteraceae;g__Ruminococcus_E;s__Ruminococcus_E	Limousin	MGY	MGYG000290067	1960555	158	23479	52.05	88.82	4.76
CACYUC01	MGYG000290068	d__Bacteria;p__Firmicutes_A;c__Clostridia;o__Oscillospirales;f__Acutalibacteraceae;g__Ruminococcus_E;s__Ruminococcus_E	Luing	MGY	MGYG000290068	1598138	203	10424	52.34	82.33	0.73
ERZ1462629	MGYG000290069	d__Bacteria;p__Firmicutes_A;c__Clostridia;o__Saccharofermentanales;f__Saccharofermentanaceae;g__Saccharofermentans;s__	Boran	MGY	MGYG000290069	2089630	280	9534	48.53	87.17	1.24
ERZ1461642	MGYG000290070	d__Bacteria;p__Firmicutes_A;c__Clostridia;o__Saccharofermentanales;f__Saccharofermentanaceae;g__;s__	Boran	MGY	MGYG000290070	2775734	242	16860	43.11	92.11	1.65
CADBBA01	MGYG000290071	d__Bacteria;p__Firmicutes_A;c__Clostridia;o__Oscillospirales;f__Acutalibacteraceae;g__Ruminococcus_E;s__Ruminococcus_E	Charolais	MGY	MGYG000290071	2086729	57	72313	54.91	97.76	0.87
ERZ1462696	MGYG000290072	d__Bacteria;p__Bacteroidota;c__Bacteroidia;o__Bacteroidales;f__Bacteroidaceae;g__Prevotella;s__	ND	MGY	MGYG000290072	3479690	84	68637	51.11	97.44	0.68
CADBRZ01	MGYG000290073	d__Bacteria;p__Firmicutes_A;c__Clostridia;o__Lachnospirales;f__Lachnospiraceae;g__Eubacterium_Q;s__Eubacterium_Q	ND	MGY	MGYG000290073	2350794	368	7764	49.29	89.05	0.34
CACXRT01	MGYG000290074	d__Bacteria;p__Firmicutes_A;c__Clostridia;o__Oscillospirales;f__Acutalibacteraceae;g__Ruminococcus_E;s__Ruminococcus_E	Aberdeen Angus	MGY	MGYG000290074	1607988	248	8424	55.3	83.94	1.48
CADAMO01	MGYG000290075	d__Bacteria;p__Firmicutes_A;c__Clostridia;o__Oscillospirales;f__Acutalibacteraceae;g__RUG806;s__	Charolais	MGY	MGYG000290075	3384804	299	16674	57.82	89.91	2.47
CADAFW01	MGYG000290076	d__Bacteria;p__Bacteroidota;c__Bacteroidia;o__Bacteroidales;f__UBA932;g__RC9;s__RC9	Luing	MGY	MGYG000290076	1998898	232	12891	59.32	80.48	1.48
CADACD01	MGYG000290077	d__Bacteria;p__Firmicutes_A;c__Clostridia;o__Lachnospirales;f__Lachnospiraceae;g__CAG-603;s__CAG-603	Luing	MGY	MGYG000290077	3121522	126	70620	35.61	98.99	0.67
CACWDT01	MGYG000290078	d__Bacteria;p__Proteobacteria;c__Alphaproteobacteria;o__RF32;f__CAG-239;g__RUG410;s__RUG410	ND	MGY	MGYG000290078	1152559	199	7522	41.14	82.54	0
CACYMP01	MGYG000290079	d__Bacteria;p__Firmicutes_A;c__Clostridia;o__Saccharofermentanales;f__Saccharofermentanaceae;g__Saccharofermentans;s__	Charolais	MGY	MGYG000290079	2610798	37	116165	48.24	93.62	0
CADCSN01	MGYG000290080	d__Bacteria;p__Firmicutes_A;c__Clostridia;o__Lachnospirales;f__Lachnospiraceae;g__RUG306;s__RUG306	ND	MGY	MGYG000290080	2341631	189	21285	54.02	92.48	0.48
CADBFH01	MGYG000290081	d__Bacteria;p__Firmicutes_A;c__Clostridia;o__Oscillospirales;f__Acutalibacteraceae;g__UBA6857;s__	Luing	MGY	MGYG000290081	2436317	226	16177	55.61	87.73	1.45
CACZTC01	MGYG000290082	d__Bacteria;p__Firmicutes;c__Bacilli;o__Erysipelotrichales;f__Erysipelotrichaceae;g__Bulleidia;s__Bulleidia	ND	MGY	MGYG000290082	1323002	208	7481	30.26	80.82	4.13
ERZ1462157	MGYG000290083	d__Bacteria;p__Bacteroidota;c__Bacteroidia;o__Bacteroidales;f__Bacteroidaceae;g__Prevotella;s__	ND	MGY	MGYG000290083	3866246	142	40946	41.82	97.16	0.43
ERZ1462295	MGYG000290084	d__Bacteria;p__Firmicutes_A;c__Clostridia;o__Oscillospirales;f__Acutalibacteraceae;g__RUG806;s__	ND	MGY	MGYG000290084	3228280	172	28999	61.72	94.5	0.69
CADCLO01	MGYG000290085	d__Bacteria;p__Actinobacteriota;c__Coriobacteriia;o__Coriobacteriales;f__Atopobiaceae;g__Olsenella;s__Olsenella	Aberdeen Angus	MGY	MGYG000290085	2031378	237	12821	65.6	84.11	3.37
CACXYF01	MGYG000290086	d__Bacteria;p__Firmicutes_A;c__Clostridia;o__Lachnospirales;f__Lachnospiraceae;g__UBA1066;s__UBA1066	Limousin	MGY	MGYG000290086	2272301	205	18397	55.58	88	0
ERZ1461730	MGYG000290087	d__Bacteria;p__Firmicutes_A;c__Clostridia;o__Lachnospirales;f__Lachnospiraceae;g__UBA3766;s__	ND	MGY	MGYG000290087	2899831	105	44721	45.32	95.48	0.74
ERZ1461983	MGYG000290088	d__Bacteria;p__Bacteroidota;c__Bacteroidia;o__Bacteroidales;f__Bacteroidaceae;g__Prevotella;s__Prevotella	ND	MGY	MGYG000290088	3444656	150	34390	52.15	89.35	0.83
CACWYD01	MGYG000290089	d__Bacteria;p__Bacteroidota;c__Bacteroidia;o__Bacteroidales;f__Bacteroidaceae;g__Prevotella;s__Prevotella	Aberdeen Angus	MGY	MGYG000290089	2646245	202	18182	47.96	87.89	1.62
CACZVM01	MGYG000290090	d__Bacteria;p__Bacteroidota;c__Bacteroidia;o__Bacteroidales;f__Paludibacteraceae;g__RF16;s__RF16	Charolais	MGY	MGYG000290090	1634244	21	135320	51.69	85.77	0.27
ERZ1462161	MGYG000290091	d__Bacteria;p__Firmicutes_A;c__Clostridia;o__Lachnospirales;f__Lachnospiraceae;g__Eubacterium_Q;s__	ND	MGY	MGYG000290091	3168323	144	35851	41.55	95.3	0.67
CADCKX01	MGYG000290092	d__Bacteria;p__Bacteroidota;c__Bacteroidia;o__Bacteroidales;f__Bacteroidaceae;g__Prevotella;s__Prevotella	Aberdeen Angus	MGY	MGYG000290092	3196529	94	65487	54.69	91.13	1.67
CADCKH01	MGYG000290093	d__Bacteria;p__Bacteroidota;c__Bacteroidia;o__Bacteroidales;f__Bacteroidaceae;g__Prevotella;s__Prevotella	Luing	MGY	MGYG000290093	2687379	113	32180	50.82	91.33	0.83
CACXWC01	MGYG000290094	d__Bacteria;p__Firmicutes_A;c__Clostridia;o__Lachnospirales;f__Lachnospiraceae;g__CAG-791;s__CAG-791	Aberdeen Angus	MGY	MGYG000290094	2527961	206	18207	52.6	89.28	3.56
CADBMI01	MGYG000290095	d__Bacteria;p__Firmicutes;c__Bacilli;o__Thermoactinomycetales;f__Thermoactinomycetaceae;g__Thermoactinomyces;s__Thermoactinomyces	ND	MGY	MGYG000290095	2403296	170	26691	48.19	98.31	0.19
CACYMJ01	MGYG000290096	d__Bacteria;p__Firmicutes_A;c__Clostridia;o__Lachnospirales;f__Lachnospiraceae;g__UBA2868;s__UBA2868	Charolais	MGY	MGYG000290096	2333465	61	64765	46.74	90.66	1.95
CACWLP01	MGYG000290097	d__Bacteria;p__Firmicutes_A;c__Clostridia_A;o__Christensenellales;f__CAG-74;g__RUG563;s__RUG563	Aberdeen Angus	MGY	MGYG000290097	2217881	46	83079	61.57	83.44	0.58
CACWQJ01	MGYG000290098	d__Bacteria;p__Bacteroidota;c__Bacteroidia;o__Bacteroidales;f__Bacteroidaceae;g__Prevotella;s__Prevotella	Aberdeen Angus	MGY	MGYG000290098	3089108	265	17152	50.88	90.06	2026-03-02
CADARZ01	MGYG000290099	d__Bacteria;p__Firmicutes;c__Bacilli;o__RFN20;f__CAG-826;g__UBA733;s__UBA733	Luing	MGY	MGYG000290099	1387256	150	12307	48.86	92.72	3.37
CACWLD01	MGYG000290100	d__Bacteria;p__Bacteroidota;c__Bacteroidia;o__Bacteroidales;f__UBA932;g__RC9;s__RC9	Aberdeen Angus	MGY	MGYG000290100	2006669	63	61887	53.1	93.14	0.48
CACWKX01	MGYG000290101	d__Bacteria;p__Firmicutes_A;c__Clostridia;o__Lachnospirales;f__Lachnospiraceae;g__UBA2856;s__UBA2856	Aberdeen Angus	MGY	MGYG000290101	2227646	41	109140	53.51	98.1	1.27
CACZYT01	MGYG000290102	d__Bacteria;p__Bacteroidota;c__Bacteroidia;o__Bacteroidales;f__Paludibacteraceae;g__RF16;s__RF16	Luing	MGY	MGYG000290102	2413851	23	165170	49.44	94.35	0.54
CACZYY01	MGYG000290103	d__Bacteria;p__Spirochaetota;c__Spirochaetia;o__Treponematales;f__Treponemataceae;g__Treponema_D;s__Treponema_D	Luing	MGY	MGYG000290103	3026665	160	28265	43.06	89.51	1.75
CADBWB01	MGYG000290104	d__Bacteria;p__Proteobacteria;c__Alphaproteobacteria;o__RUG11792;f__RUG11792;g__RUG11420;s__RUG11420	Aberdeen Angus	MGY	MGYG000290104	827067	31	50853	40.57	82.42	0
CACYVO01	MGYG000290105	d__Bacteria;p__Bacteroidota;c__Bacteroidia;o__Bacteroidales;f__Paludibacteraceae;g__RF16;s__RF16	Luing	MGY	MGYG000290105	1935062	51	70924	45.18	88.71	0.27
ERZ1462424	MGYG000290106	d__Bacteria;p__Bacteroidota;c__Bacteroidia;o__Bacteroidales;f__Muribaculaceae;g__Sodaliphilus;s__	Boran	MGY	MGYG000290106	2394978	166	21713	51.63	84.62	1.51
CACXOF01	MGYG000290107	d__Bacteria;p__Bacteroidota;c__Bacteroidia;o__Bacteroidales;f__P3;g__UBA1711;s__UBA1711	Aberdeen Angus	MGY	MGYG000290107	2340786	27	116207	54.09	92.47	0.54
CACWMH01	MGYG000290108	d__Bacteria;p__Bacteroidota;c__Bacteroidia;o__Bacteroidales;f__UBA932;g__RC9;s__RC9	Limousin	MGY	MGYG000290108	2871711	75	73282	51.42	95.91	0
CACWQA01	MGYG000290109	d__Bacteria;p__Firmicutes_C;c__Negativicutes;o__Selenomonadales;f__Selenomonadaceae;g__Anaerovibrio;s__Anaerovibrio	Aberdeen Angus	MGY	MGYG000290109	2075464	74	44158	44.06	99.66	1.52
ERZ1462159	MGYG000290110	d__Bacteria;p__Firmicutes_A;c__Clostridia;o__Lachnospirales;f__Lachnospiraceae;g__UBA1267;s__	ND	MGY	MGYG000290110	2194203	63	55754	55.54	87.37	3.22
CADCQX01	MGYG000290111	d__Bacteria;p__Firmicutes_A;c__Clostridia;o__Saccharofermentanales;f__Saccharofermentanaceae;g__;s__	ND	MGY	MGYG000290111	2774773	463	7822	43.89	83.93	3.49
CACVYW01	MGYG000290112	d__Bacteria;p__Bacteroidota;c__Bacteroidia;o__Bacteroidales;f__Muribaculaceae;g__Sodaliphilus;s__Sodaliphilus	Aberdeen Angus	MGY	MGYG000290112	3208759	70	81206	51.94	93.74	3.41
CACWVL01	MGYG000290113	d__Bacteria;p__Bacteroidota;c__Bacteroidia;o__Bacteroidales;f__Bacteroidaceae;g__Prevotella;s__Prevotella	Limousin	MGY	MGYG000290113	2785342	122	43878	50.02	91.53	2.25
CACWCY01	MGYG000290114	d__Archaea;p__Methanobacteriota;c__Methanobacteria;o__Methanobacteriales;f__Methanobacteriaceae;g__Methanobrevibacter_A;s__Methanobrevibacter_A	Charolais	MGY	MGYG000290114	2288391	56	69413	35.15	92.39	0
CADBXN01	MGYG000290115	d__Bacteria;p__Cyanobacteria;c__Vampirovibrionia;o__Gastranaerophilales;f__Gastranaerophilaceae;g__UBA2813;s__UBA2813	Limousin	MGY	MGYG000290115	1895273	50	60367	33.51	88.89	2.56
CACWOS01	MGYG000290116	d__Bacteria;p__Bacteroidota;c__Bacteroidia;o__Bacteroidales;f__Bacteroidaceae;g__Prevotella;s__Prevotella	Aberdeen Angus	MGY	MGYG000290116	3391233	113	53685	47.51	96.15	1.82
CACYYM01	MGYG000290117	d__Bacteria;p__Bacteroidota;c__Bacteroidia;o__Bacteroidales;f__Bacteroidaceae;g__UBA4372;s__UBA4372	Luing	MGY	MGYG000290117	3077746	39	127782	51.02	94.2	0.93
CACWWX01	MGYG000290118	d__Bacteria;p__Firmicutes_A;c__Clostridia;o__Oscillospirales;f__Acutalibacteraceae;g__CAG-964;s__CAG-964	Aberdeen Angus	MGY	MGYG000290118	1790302	207	11920	40.26	86.93	1.85
CADCOJ01	MGYG000290119	d__Bacteria;p__Firmicutes_A;c__Clostridia;o__Oscillospirales;f__Oscillospiraceae;g__CAG-170;s__	ND	MGY	MGYG000290119	2325673	265	12102	60.54	92.93	2.35
ERZ1462783	MGYG000290120	d__Bacteria;p__Firmicutes_A;c__Clostridia;o__Oscillospirales;f__Acutalibacteraceae;g__;s__	Boran	MGY	MGYG000290120	3076179	221	20232	55.51	91.14	0.84
CACWBZ01	MGYG000290121	d__Bacteria;p__Bacteroidota;c__Bacteroidia;o__Bacteroidales;f__Bacteroidaceae;g__Prevotella;s__Prevotella	Limousin	MGY	MGYG000290121	4592996	166	44178	47.67	96.91	3.36
ERZ1462187	MGYG000290122	d__Bacteria;p__Firmicutes_A;c__Clostridia_A;o__Christensenellales;f__Borkfalkiaceae;g__UBA1259;s__	ND	MGY	MGYG000290122	1356376	42	47633	43.4	85.77	0.13
CADBVY01	MGYG000290123	d__Bacteria;p__Bacteroidota;c__Bacteroidia;o__Bacteroidales;f__Paludibacteraceae;g__RF16;s__RF16	Aberdeen Angus	MGY	MGYG000290123	2075283	63	50913	49.2	91.24	1.61
CACVYB01	MGYG000290124	d__Bacteria;p__Bacteroidota;c__Bacteroidia;o__Bacteroidales;f__Bacteroidaceae;g__Prevotella;s__Prevotella	Limousin	MGY	MGYG000290124	4041420	137	56624	49.96	95.2	1.88
ERZ1462141	MGYG000290125	d__Bacteria;p__Firmicutes_A;c__Clostridia;o__Oscillospirales;f__Acutalibacteraceae;g__Ruminococcus_E;s__	ND	MGY	MGYG000290125	1971683	57	59669	44.85	97.76	1.34
CADCFU01	MGYG000290127	d__Bacteria;p__Verrucomicrobiota;c__Kiritimatiellae;o__RFP12;f__UBA1067;g__UBA1067;s__UBA1067	Charolais	MGY	MGYG000290127	3070307	133	39789	61.36	84.8	2026-06-02
CACZIO01	MGYG000290128	d__Bacteria;p__Firmicutes_A;c__Clostridia;o__Lachnospirales;f__Lachnospiraceae;g__CAG-791;s__CAG-791	Luing	MGY	MGYG000290128	3333509	132	46024	56.63	94.71	0.72
CACZGO01	MGYG000290129	d__Bacteria;p__Bacteroidota;c__Bacteroidia;o__Bacteroidales;f__Bacteroidaceae;g__Prevotella;s__Prevotella	Charolais	MGY	MGYG000290129	4744818	103	100106	50.05	96.39	2.53
CADCEL01	MGYG000290130	d__Bacteria;p__Firmicutes_A;c__Clostridia;o__Oscillospirales;f__Oscillospiraceae;g__UBA1777;s__UBA1777	Charolais	MGY	MGYG000290130	2847901	44	166722	58.04	91.28	0
CACWNT01	MGYG000290131	d__Bacteria;p__Firmicutes_A;c__Clostridia;o__Oscillospirales;f__Acutalibacteraceae;g__Ruminococcus_E;s__Ruminococcus_E	Limousin	MGY	MGYG000290131	1978078	223	12535	54.71	88.03	0.39
CACYVA01	MGYG000290132	d__Bacteria;p__Bacteroidota;c__Bacteroidia;o__Bacteroidales;f__Bacteroidaceae;g__Prevotella;s__Prevotella	Luing	MGY	MGYG000290132	3559745	131	55379	51.42	96.51	1.69
CADAYZ01	MGYG000290133	d__Bacteria;p__Firmicutes_A;c__Clostridia;o__Oscillospirales;f__Acutalibacteraceae;g__UBA1213;s__UBA1213	Charolais	MGY	MGYG000290133	2022186	83	46855	42.38	98.66	0
CACYVF01	MGYG000290134	d__Bacteria;p__Bacteroidota;c__Bacteroidia;o__Bacteroidales;f__Bacteroidaceae;g__Prevotella;s__Prevotella	Luing	MGY	MGYG000290134	3403170	95	61156	52.31	95.09	0.43
ERZ1462243	MGYG000290135	d__Bacteria;p__Firmicutes_A;c__Clostridia;o__Peptostreptococcales;f__Anaerovoracaceae;g__RUG11214;s__	Boran	MGY	MGYG000290135	1663106	41	59781	44.23	90.43	0
CACWLG01	MGYG000290136	d__Bacteria;p__Firmicutes_A;c__Clostridia;o__Oscillospirales;f__Oscillospiraceae;g__UBA1777;s__	Aberdeen Angus	MGY	MGYG000290136	3589123	176	51846	57.87	92.61	2.68
ERZ1461829	MGYG000290137	d__Bacteria;p__Verrucomicrobiota;c__Kiritimatiellae;o__RFP12;f__JAAYNR01;g__;s__	ND	MGY	MGYG000290137	3206725	181	27781	62.71	84.86	3.38
ERZ1462569	MGYG000290138	d__Bacteria;p__Firmicutes_A;c__Clostridia;o__Oscillospirales;f__Oscillospiraceae;g__CAG-110;s__	ND	MGY	MGYG000290138	1773525	121	23057	61.31	85.5	0
CACWCZ01	MGYG000290139	d__Bacteria;p__Bacteroidota;c__Bacteroidia;o__Bacteroidales;f__Bacteroidaceae;g__Prevotella;s__Prevotella	Limousin	MGY	MGYG000290139	2008778	91	34406	47.81	87.87	0.37
CACYJY01	MGYG000290140	d__Bacteria;p__Firmicutes_A;c__Clostridia;o__Lachnospirales;f__Lachnospiraceae;g__UBA1066;s__UBA1066	Luing	MGY	MGYG000290140	2538829	60	109062	55.32	96.82	0
CADBBU01	MGYG000290141	d__Bacteria;p__Bacteroidota;c__Bacteroidia;o__Bacteroidales;f__Bacteroidaceae;g__Prevotella;s__Prevotella	Luing	MGY	MGYG000290141	3564280	63	85739	42.64	90.99	0.74
ERZ1461894	MGYG000290142	d__Bacteria;p__Firmicutes;c__Bacilli;o__RFN20;f__CAG-826;g__UBA733;s__	ND	MGY	MGYG000290142	1940308	157	18950	47.51	87.19	4.49
CACZAO01	MGYG000290143	d__Bacteria;p__Firmicutes_A;c__Clostridia;o__Lachnospirales;f__Lachnospiraceae;g__UBA1066;s__UBA1066	Charolais	MGY	MGYG000290143	2626364	292	13257	48.82	80.85	0.95
CACYXV01	MGYG000290144	d__Bacteria;p__Bacteroidota;c__Bacteroidia;o__Bacteroidales;f__UBA932;g__RC9;s__RC9	Luing	MGY	MGYG000290144	2078786	216	13783	52.89	82.74	0.73
CACXQA01	MGYG000290145	d__Bacteria;p__Firmicutes_A;c__Clostridia;o__Oscillospirales;f__Acutalibacteraceae;g__Ruminococcus_E;s__Ruminococcus_E	Aberdeen Angus	MGY	MGYG000290145	1969770	179	17501	54.78	92.39	2026-04-02
CACZXC01	MGYG000290146	d__Bacteria;p__Firmicutes_A;c__Clostridia;o__Oscillospirales;f__Oscillospiraceae;g__UBA1777;s__	Charolais	MGY	MGYG000290146	2070904	29	116767	60.39	91.97	0
CACYIQ01	MGYG000290147	d__Bacteria;p__Bacteroidota;c__Bacteroidia;o__Bacteroidales;f__Paludibacteraceae;g__RF16;s__RF16	Luing	MGY	MGYG000290147	2501197	89	44683	50.37	90.86	0.81
ERZ1462231	MGYG000290148	d__Archaea;p__Thermoplasmatota;c__Thermoplasmata;o__Methanomassiliicoccales;f__Methanomethylophilaceae;g__ISO4-G1;s__	ND	MGY	MGYG000290148	1685142	55	49723	51.75	91.53	1.61
CADCOO01	MGYG000290149	d__Bacteria;p__Planctomycetota;c__Planctomycetes;o__Pirellulales;f__Thermoguttaceae;g__RUG369;s__RUG369	ND	MGY	MGYG000290149	2806030	383	9743	55.9	80.23	0
CADBDA01	MGYG000290150	d__Bacteria;p__Bacteroidota;c__Bacteroidia;o__Bacteroidales;f__P3;g__UBA1217;s__UBA1217	Charolais	MGY	MGYG000290150	2661555	34	123552	52.41	96.51	0.54
CADBYF01	MGYG000290151	d__Bacteria;p__Bacteroidota;c__Bacteroidia;o__Bacteroidales;f__UBA932;g__RC9;s__RC9	Aberdeen Angus	MGY	MGYG000290151	2244560	95	39721	55.98	91.49	0
CACXNG01	MGYG000290152	d__Bacteria;p__Firmicutes_A;c__Clostridia;o__Oscillospirales;f__Acutalibacteraceae;g__Ruminococcus_E;s__Ruminococcus_E	Aberdeen Angus	MGY	MGYG000290152	1792917	234	10383	54.75	83.98	2.52
ERZ1462585	MGYG000290153	d__Bacteria;p__Firmicutes_A;c__Clostridia;o__Oscillospirales;f__Acutalibacteraceae;g__UMGS1487;s__	ND	MGY	MGYG000290153	1246196	153	10298	60.84	84.47	1.51
CACYKH01	MGYG000290154	d__Bacteria;p__Firmicutes_A;c__Clostridia;o__Lachnospirales;f__Lachnospiraceae;g__Eubacterium_Q;s__Eubacterium_Q	Luing	MGY	MGYG000290154	2611074	67	144795	38.62	97.99	0
CACWLJ01	MGYG000290155	d__Bacteria;p__Bacteroidota;c__Bacteroidia;o__Bacteroidales;f__P3;g__UBA1711;s__UBA1711	Aberdeen Angus	MGY	MGYG000290155	2723180	15	285869	56.63	96.24	2026-08-01
ERZ1461943	MGYG000290156	d__Bacteria;p__Firmicutes;c__Bacilli;o__RFN20;f__CAG-826;g__;s__	Boran	MGY	MGYG000290156	1109918	40	55751	36.88	89.33	2.25
CADBXL01	MGYG000290157	d__Bacteria;p__Bacteroidota;c__Bacteroidia;o__Bacteroidales;f__Bacteroidaceae;g__Prevotella;s__Prevotella	Limousin	MGY	MGYG000290157	3455388	55	85475	43.2	94.5	0.12
CACWBV01	MGYG000290158	d__Bacteria;p__Bacteroidota;c__Bacteroidia;o__Bacteroidales;f__Paludibacteraceae;g__RF16;s__RF16	Aberdeen Angus	MGY	MGYG000290158	1956806	77	47070	49.58	93.49	2026-08-01
ERZ1462074	MGYG000290159	d__Bacteria;p__Cyanobacteria;c__Vampirovibrionia;o__Gastranaerophilales;f__Gastranaerophilaceae;g__UBA1221;s__	ND	MGY	MGYG000290159	2161547	81	40336	33.44	89.74	1.71
CADBTP01	MGYG000290160	d__Bacteria;p__Spirochaetota;c__Spirochaetia;o__Treponematales;f__Treponemataceae;g__Treponema_D;s__Treponema_D	ND	MGY	MGYG000290160	2721139	130	33209	55.39	96.66	0
CACYBE01	MGYG000290161	d__Bacteria;p__Bacteroidota;c__Bacteroidia;o__Bacteroidales;f__WCHB1-69;g__F23-D06;s__F23-D06	Aberdeen Angus	MGY	MGYG000290161	2813181	302	17614	44.67	87.8	2.69
CACYHS01	MGYG000290162	d__Bacteria;p__Bacteroidota;c__Bacteroidia;o__Bacteroidales;f__P3;g__UBA1217;s__UBA1217	Charolais	MGY	MGYG000290162	2456401	99	44885	51.11	92.74	2026-08-01
CACXUG01	MGYG000290163	d__Bacteria;p__Bacteroidota;c__Bacteroidia;o__Bacteroidales;f__Paludibacteraceae;g__RF16;s__RF16	Aberdeen Angus	MGY	MGYG000290163	1720849	152	17200	45.47	82.8	0.99
CACXXH01	MGYG000290164	d__Bacteria;p__Fibrobacterota;c__Fibrobacteria;o__Fibrobacterales;f__Fibrobacteraceae;g__Fibrobacter;s__Fibrobacter	Aberdeen Angus	MGY	MGYG000290164	3459399	148	37502	53.19	94.35	2026-01-01
CACYMD01	MGYG000290165	d__Bacteria;p__Bacteroidota;c__Bacteroidia;o__Bacteroidales;f__F082;g__F082;s__F082	Charolais	MGY	MGYG000290165	2799710	32	159772	50.18	94.35	2026-08-01
CADCAH01	MGYG000290166	d__Bacteria;p__Firmicutes_A;c__Clostridia;o__Oscillospirales;f__Acutalibacteraceae;g__Ruminococcus_E;s__Ruminococcus_E	Limousin	MGY	MGYG000290166	1975996	132	22900	53.36	93.78	0.67
ERZ1461819	MGYG000290167	d__Bacteria;p__Bacteroidota;c__Bacteroidia;o__Bacteroidales;f__P3;g__UBA1217;s__	Boran	MGY	MGYG000290167	2777319	99	47986	49.77	91.22	1.61
CADAJL01	MGYG000290168	d__Bacteria;p__Firmicutes_A;c__Clostridia;o__Lachnospirales;f__Lachnospiraceae;g__CAG-791;s__CAG-791	Charolais	MGY	MGYG000290168	3069928	185	28320	51.7	91.32	2026-01-04
CACWZJ01	MGYG000290169	d__Bacteria;p__Firmicutes_A;c__Clostridia;o__Oscillospirales;f__Acutalibacteraceae;g__UBA1213;s__UBA1213	Limousin	MGY	MGYG000290169	3072005	137	42744	41.67	98.97	0.67
CACWYL01	MGYG000290170	d__Bacteria;p__Firmicutes_A;c__Clostridia;o__Oscillospirales;f__Acutalibacteraceae;g__Ruminococcus_E;s__Ruminococcus_E	Aberdeen Angus	MGY	MGYG000290170	1997256	195	15917	54.66	93.55	1.36
CADBPG01	MGYG000290171	d__Bacteria;p__Firmicutes_A;c__Clostridia;o__Lachnospirales;f__UBA1390;g__RUG159;s__RUG159	ND	MGY	MGYG000290171	2668692	262	14329	54.9	91.72	0.73
CACZEB01	MGYG000290172	d__Bacteria;p__Bacteroidota;c__Bacteroidia;o__Bacteroidales;f__Paludibacteraceae;g__RF16;s__RF16	Luing	MGY	MGYG000290172	2170154	50	61682	48.38	88.98	0.81
CACZIG01	MGYG000290173	d__Bacteria;p__Bacteroidota;c__Bacteroidia;o__Bacteroidales;f__P3;g__UBA1711;s__UBA1711	Charolais	MGY	MGYG000290173	3307468	137	49215	52.45	92.74	2.69
CACXXQ01	MGYG000290174	d__Bacteria;p__Firmicutes_A;c__Clostridia;o__Oscillospirales;f__Acutalibacteraceae;g__Ruminococcus_E;s__Ruminococcus_E	Limousin	MGY	MGYG000290174	1845975	127	23297	51.79	90.63	2026-02-03
CADCNW01	MGYG000290175	d__Bacteria;p__Firmicutes_A;c__Clostridia;o__Oscillospirales;f__Oscillospiraceae;g__UBA1777;s__UBA1777	ND	MGY	MGYG000290175	3285097	281	20463	57.94	94.9	2.24
CACXIQ01	MGYG000290176	d__Bacteria;p__Bacteroidota;c__Bacteroidia;o__Bacteroidales;f__Muribaculaceae;g__Sodaliphilus;s__Sodaliphilus	Limousin	MGY	MGYG000290176	2559219	185	20868	51.33	90.46	2026-09-01
ERZ1462305	MGYG000290177	d__Bacteria;p__Bacteroidota;c__Bacteroidia;o__Bacteroidales;f__ML635J-15;g__Bact-19;s__	ND	MGY	MGYG000290177	3365344	80	63877	42.96	97.7	1.67
CACZIY01	MGYG000290178	d__Bacteria;p__Firmicutes_A;c__Clostridia;o__Oscillospirales;f__Acutalibacteraceae;g__;s__	Luing	MGY	MGYG000290178	1738863	157	16070	35	92.9	2026-01-02
CACWJF01	MGYG000290179	d__Bacteria;p__Firmicutes_A;c__Clostridia;o__Saccharofermentanales;f__Saccharofermentanaceae;g__Saccharofermentans;s__Saccharofermentans	Aberdeen Angus	MGY	MGYG000290179	2447651	235	14719	47.51	87.63	2026-01-02
CADAEL01	MGYG000290180	d__Bacteria;p__Firmicutes;c__Bacilli;o__Erysipelotrichales;f__Erysipelatoclostridiaceae;g__Sharpea;s__Sharpea	Charolais	MGY	MGYG000290180	1810664	164	17599	37.39	94.34	0.94
CACVPN01	MGYG000290181	d__Bacteria;p__Bacteroidota;c__Bacteroidia;o__Bacteroidales;f__P3;g__UBA1711;s__UBA1711	Charolais	MGY	MGYG000290181	2110010	90	34408	54.5	90.64	0.99
CACYVG01	MGYG000290182	d__Bacteria;p__Firmicutes_C;c__Negativicutes;o__Acidaminococcales;f__Acidaminococcaceae;g__Succiniclasticum;s__Succiniclasticum	Luing	MGY	MGYG000290182	2033664	42	85576	58.9	98.56	0.32
CACVTO01	MGYG000290183	d__Bacteria;p__Firmicutes_A;c__Clostridia;o__Lachnospirales;f__Lachnospiraceae;g__CAG-791;s__CAG-791	Charolais	MGY	MGYG000290183	1905406	196	14529	52.69	81.31	0.55
ERZ1462334	MGYG000290184	d__Bacteria;p__Cyanobacteria;c__Vampirovibrionia;o__Gastranaerophilales;f__Gastranaerophilaceae;g__;s__	ND	MGY	MGYG000290184	2153787	136	22314	29.26	87.15	0.85
CACXGK01	MGYG000290185	d__Bacteria;p__Firmicutes_A;c__Clostridia;o__Oscillospirales;f__Ruminococcaceae;g__UBA3855;s__UBA3855	ND	MGY	MGYG000290185	2698558	289	12914	54.63	92.47	0.17
ERZ1462019	MGYG000290186	d__Bacteria;p__Firmicutes_A;c__Clostridia;o__Oscillospirales;f__Acutalibacteraceae;g__CAG-180;s__	ND	MGY	MGYG000290186	1855136	17	180856	44.08	95.75	0
CACWMG01	MGYG000290187	d__Bacteria;p__Elusimicrobiota;c__Elusimicrobia;o__Elusimicrobiales;f__Elusimicrobiaceae;g__UBA1436;s__UBA1436	Limousin	MGY	MGYG000290187	1239875	59	33431	48.58	92.7	0
ERZ1461862	MGYG000290188	d__Bacteria;p__Proteobacteria;c__Alphaproteobacteria;o__Rs-D84;f__Rs-D84;g__Rs-D84;s__	Boran	MGY	MGYG000290188	854578	78	14248	35.34	83.77	0.06
CACYEB01	MGYG000290189	d__Bacteria;p__Bacteroidota;c__Bacteroidia;o__Bacteroidales;f__UBA932;g__RUG11257;s__RUG11257	ND	MGY	MGYG000290189	1539477	256	7356	54.12	80.15	2026-03-02
CACZKO01	MGYG000290190	d__Bacteria;p__Bacteroidota;c__Bacteroidia;o__Bacteroidales;f__Bacteroidaceae;g__UBA4334;s__UBA4334	Charolais	MGY	MGYG000290190	3278653	68	92579	47.06	95.06	0.87
CADBLK01	MGYG000290191	d__Bacteria;p__Bacteroidota;c__Bacteroidia;o__Bacteroidales;f__Bacteroidaceae;g__Prevotella;s__Prevotella	Charolais	MGY	MGYG000290191	2990437	168	26750	53.75	85.89	1
CADCRY01	MGYG000290192	d__Bacteria;p__Firmicutes_A;c__Clostridia;o__Lachnospirales;f__Lachnospiraceae;g__UBA1066;s__UBA1066	ND	MGY	MGYG000290192	2679024	321	9970	52.06	85.02	0
CACVZU01	MGYG000290193	d__Bacteria;p__Firmicutes;c__Bacilli;o__Erysipelotrichales;f__Erysipelotrichaceae;g__UBA636;s__UBA636	Aberdeen Angus	MGY	MGYG000290193	1671735	239	8892	47.1	83.39	2.38
CACXPO01	MGYG000290194	d__Bacteria;p__Bacteroidota;c__Bacteroidia;o__Bacteroidales;f__Bacteroidaceae;g__UBA4372;s__UBA4372	Limousin	MGY	MGYG000290194	3426102	132	45116	53.17	89.16	1.43
CACYML01	MGYG000290195	d__Bacteria;p__Bacteroidota;c__Bacteroidia;o__Bacteroidales;f__Bacteroidaceae;g__Prevotella;s__Prevotella	Charolais	MGY	MGYG000290195	2045733	253	10708	51.53	87.65	1.67
CADBED01	MGYG000290196	d__Bacteria;p__Firmicutes_A;c__Clostridia;o__Peptostreptococcales;f__Anaerovoracaceae;g__RUG13615;s__RUG13615	Charolais	MGY	MGYG000290196	2094896	73	45838	56.31	100	0
CACWMU01	MGYG000290197	d__Bacteria;p__Bacteroidota;c__Bacteroidia;o__Bacteroidales;f__Bacteroidaceae;g__UBA4334;s__UBA4334	Limousin	MGY	MGYG000290197	2396184	303	10937	49.43	83	0.35
CACZQD01	MGYG000290198	d__Bacteria;p__Firmicutes;c__Bacilli;o__RF39;f__UBA660;g__RUG12438;s__RUG12438	ND	MGY	MGYG000290198	1175729	146	9681	25.49	82.05	2.69
CACYKP01	MGYG000290199	d__Bacteria;p__Cyanobacteria;c__Vampirovibrionia;o__Gastranaerophilales;f__Gastranaerophilaceae;g__CAG-196;s__CAG-196	Charolais	MGY	MGYG000290199	2287065	88	48404	32.62	88.03	0
CACZPI01	MGYG000290200	d__Bacteria;p__Firmicutes_A;c__Clostridia;o__Oscillospirales;f__Ruminococcaceae;g__UBA3855;s__UBA3855	ND	MGY	MGYG000290200	2870648	180	27175	55.52	95.86	2026-01-02
CACYHR01	MGYG000290201	d__Bacteria;p__Firmicutes_A;c__Clostridia;o__Peptostreptococcales;f__Anaerovoracaceae;g__RUG099;s__RUG099	Charolais	MGY	MGYG000290201	3256017	110	59664	46.79	96.3	0.71
CACZWF01	MGYG000290202	d__Bacteria;p__Bacteroidota;c__Bacteroidia;o__Bacteroidales;f__UBA932;g__RC9;s__RC9	Luing	MGY	MGYG000290202	2387594	164	25027	53.23	90.48	2026-06-02
ERZ1461936	MGYG000290203	d__Bacteria;p__Bacteroidota;c__Bacteroidia;o__Bacteroidales;f__Bacteroidaceae;g__UBA6382;s__	ND	MGY	MGYG000290203	2387405	164	17989	53.73	90.81	2026-08-01
CADAZB01	MGYG000290204	d__Bacteria;p__Firmicutes_A;c__Clostridia;o__Lachnospirales;f__Lachnospiraceae;g__UBA1066;s__UBA1066	Charolais	MGY	MGYG000290204	2314819	280	11238	52.47	87.71	2.75
CACZHQ01	MGYG000290205	d__Bacteria;p__Actinobacteriota;c__Coriobacteriia;o__Coriobacteriales;f__Eggerthellaceae;g__UBA9715;s__UBA9715	Charolais	MGY	MGYG000290205	2293449	327	9205	57.32	84.95	1.88
CACXEF01	MGYG000290206	d__Bacteria;p__Firmicutes_A;c__Clostridia;o__Lachnospirales;f__UBA1390;g__RUG159;s__RUG159	ND	MGY	MGYG000290206	2573399	72	59720	52.63	97.52	0.56
ERZ1462386	MGYG000290207	d__Bacteria;p__Firmicutes;c__Bacilli;o__RFN20;f__CAG-826;g__UBA3207;s__	Boran	MGY	MGYG000290207	922061	75	20190	34.75	91.2	0
CACZOF01	MGYG000290208	d__Bacteria;p__Firmicutes_A;c__Clostridia;o__Oscillospirales;f__Acutalibacteraceae;g__CAG-177;s__	ND	MGY	MGYG000290208	2057844	269	9279	50.27	91.46	1.34
ERZ1461754	MGYG000290209	d__Bacteria;p__Firmicutes_A;c__Clostridia;o__Oscillospirales;f__Acutalibacteraceae;g__UBA6857;s__	ND	MGY	MGYG000290209	2312996	32	107929	59.11	94.16	0
CADAZS01	MGYG000290210	d__Bacteria;p__Firmicutes_A;c__Clostridia_A;o__Christensenellales;f__CAG-138;g__RUG472;s__RUG472	Luing	MGY	MGYG000290210	1667331	159	16065	62.62	81.74	4.53
ERZ1461856	MGYG000290211	d__Bacteria;p__Firmicutes_A;c__Clostridia;o__Oscillospirales;f__Acutalibacteraceae;g__Eubacterium_R;s__	Boran	MGY	MGYG000290211	1586878	49	54928	45.5	82.95	0
CACZNJ01	MGYG000290212	d__Bacteria;p__Firmicutes;c__Bacilli;o__RF39;f__UBA660;g__RUG591;s__RUG591	ND	MGY	MGYG000290212	1096935	132	10787	24.54	84.34	0
CACYVZ01	MGYG000290213	d__Bacteria;p__Bacteroidota;c__Bacteroidia;o__Bacteroidales;f__Paludibacteraceae;g__RF16;s__RF16	Luing	MGY	MGYG000290213	2055610	70	45352	49	88.14	0.54
ERZ1462787	MGYG000290214	d__Bacteria;p__Verrucomicrobiota;c__Kiritimatiellae;o__RFP12;f__UBA1067;g__UBA1731;s__	Boran	MGY	MGYG000290214	3824191	246	21766	59.8	81.8	2.25
CACVZX01	MGYG000290215	d__Bacteria;p__Bacteroidota;c__Bacteroidia;o__Bacteroidales;f__UBA932;g__RC9;s__RC9	Aberdeen Angus	MGY	MGYG000290215	2643365	248	16087	51.98	86.48	1.83
ERZ1461867	MGYG000290216	d__Bacteria;p__Verrucomicrobiota;c__Kiritimatiellae;o__RFP12;f__UBA3636;g__UBA3636;s__	ND	MGY	MGYG000290216	3027142	278	14537	70.69	83.96	2026-01-01
CADAGT01	MGYG000290217	d__Bacteria;p__Firmicutes_A;c__Clostridia_A;o__Christensenellales;f__CAG-74;g__UBA2862;s__UBA2862	Luing	MGY	MGYG000290217	3433375	217	22724	63.48	93.82	2.69
CACZXV01	MGYG000290218	d__Bacteria;p__Bacteroidota;c__Bacteroidia;o__Bacteroidales;f__F082;g__F082;s__F082	Luing	MGY	MGYG000290218	3416907	47	138637	49.53	93.28	0.54
CACZHI01	MGYG000290219	d__Bacteria;p__Bacteroidota;c__Bacteroidia;o__Bacteroidales;f__UBA932;g__RC9;s__RC9	Charolais	MGY	MGYG000290219	2334840	92	50283	52.76	88.29	0.4
ERZ1462621	MGYG000290220	d__Bacteria;p__Verrucomicrobiota;c__Kiritimatiellae;o__RFP12;f__JAAYNR01;g__;s__	ND	MGY	MGYG000290220	3962646	172	41634	61.89	87.84	4.59
CACZGE01	MGYG000290221	d__Bacteria;p__Verrucomicrobiota;c__Lentisphaeria;o__UBA1407;f__UBA1407;g__UBA1407;s__UBA1407	Charolais	MGY	MGYG000290221	4589827	630	9487	55.33	85.14	0.73
CACWCO01	MGYG000290222	d__Bacteria;p__Bacteroidota;c__Bacteroidia;o__Bacteroidales;f__F082;g__F082;s__F082	Limousin	MGY	MGYG000290222	2975802	50	107150	49.83	91.77	1.34
CACWQI01	MGYG000290223	d__Bacteria;p__Firmicutes_A;c__Clostridia;o__Peptostreptococcales;f__Anaerovoracaceae;g__Eubacterium_T;s__Eubacterium_T	Aberdeen Angus	MGY	MGYG000290223	2020939	73	44463	55.5	98.94	0
CACWGY01	MGYG000290224	d__Bacteria;p__Firmicutes_A;c__Clostridia;o__Lachnospirales;f__Lachnospiraceae;g__CAG-791;s__CAG-791	Limousin	MGY	MGYG000290224	2676456	226	16349	57.99	85.26	0.69
ERZ1462747	MGYG000290225	d__Bacteria;p__Firmicutes_A;c__Clostridia;o__Lachnospirales;f__Lachnospiraceae;g__Blautia_A;s__	ND	MGY	MGYG000290225	3270045	422	9513	48.02	86.07	1.58
CACYKR01	MGYG000290226	d__Bacteria;p__Bacteroidota;c__Bacteroidia;o__Bacteroidales;f__Paludibacteraceae;g__RF16;s__RF16	Luing	MGY	MGYG000290226	2176841	114	28426	51.43	88.11	0.81
ERZ1462316	MGYG000290227	d__Bacteria;p__Firmicutes_A;c__Clostridia;o__Oscillospirales;f__Acutalibacteraceae;g__Ruminococcus_E;s__	Boran	MGY	MGYG000290227	1679340	108	22293	54	90.1	0
ERZ1461831	MGYG000290228	d__Bacteria;p__Firmicutes_A;c__Clostridia;o__Peptostreptococcales;f__Anaerovoracaceae;g__RUG13409;s__	ND	MGY	MGYG000290228	1787417	138	19106	54.22	88.96	0
CACVPE01	MGYG000290229	d__Bacteria;p__Firmicutes_A;c__Clostridia_A;o__Christensenellales;f__CAG-74;g__GCA-900199385;s__GCA-900199385	Luing	MGY	MGYG000290229	2928012	376	11351	53.81	82.64	2026-01-02
CADBZW01	MGYG000290230	d__Bacteria;p__Bacteroidota;c__Bacteroidia;o__Bacteroidales;f__F082;g__F082;s__F082	Limousin	MGY	MGYG000290230	3126171	51	89131	50.64	92.78	0.54
CACWYH01	MGYG000290231	d__Bacteria;p__Bacteroidota;c__Bacteroidia;o__Bacteroidales;f__Bacteroidaceae;g__UBA4372;s__UBA4372	Aberdeen Angus	MGY	MGYG000290231	3107780	115	53523	56.38	88.69	2026-05-01
CACWLW01	MGYG000290232	d__Bacteria;p__Firmicutes_A;c__Clostridia;o__Lachnospirales;f__Lachnospiraceae;g__CAG-791;s__CAG-791	Aberdeen Angus	MGY	MGYG000290232	2564574	151	27285	52.66	83.77	3.28
ERZ1462563	MGYG000290233	d__Bacteria;p__Bacteroidota;c__Bacteroidia;o__Bacteroidales;f__Bacteroidaceae;g__UBA4372;s__	ND	MGY	MGYG000290233	2746652	76	58015	54.74	92.11	0.87
ERZ1461772	MGYG000290234	d__Bacteria;p__Bacteroidota;c__Bacteroidia;o__Bacteroidales;f__WCHB1-69;g__UBA1195;s__	ND	MGY	MGYG000290234	2006530	131	20236	52.21	91	0.81
CADCRP01	MGYG000290235	d__Bacteria;p__Cyanobacteria;c__Vampirovibrionia;o__Gastranaerophilales;f__Gastranaerophilaceae;g__UBA2813;s__UBA2813	ND	MGY	MGYG000290235	1927125	218	12891	33.68	87.18	2.99
CACVXI01	MGYG000290236	d__Archaea;p__Methanobacteriota;c__Methanobacteria;o__Methanobacteriales;f__Methanobacteriaceae;g__Methanobrevibacter_A;s__Methanobrevibacter_A	Limousin	MGY	MGYG000290236	2220727	98	36895	33.88	88.73	0.8
ERZ1462572	MGYG000290237	d__Bacteria;p__Bacteroidota;c__Bacteroidia;o__Bacteroidales;f__Bacteroidaceae;g__Prevotella;s__	Boran	MGY	MGYG000290237	3352806	150	39760	53.56	88.19	4.52
CADBXO01	MGYG000290238	d__Bacteria;p__Bacteroidota;c__Bacteroidia;o__Bacteroidales;f__Bacteroidaceae;g__UBA1179;s__UBA1179	Limousin	MGY	MGYG000290238	2262615	42	83874	49.95	88.97	4.45
CACYTA01	MGYG000290239	d__Bacteria;p__Firmicutes_A;c__Clostridia;o__Lachnospirales;f__Lachnospiraceae;g__RUG306;s__RUG306	Charolais	MGY	MGYG000290239	2293318	103	39906	55.07	92.58	0.1
ERZ1462656	MGYG000290240	d__Bacteria;p__Bacteroidota;c__Bacteroidia;o__Bacteroidales;f__Bacteroidaceae;g__Prevotella;s__Prevotella	ND	MGY	MGYG000290240	3932083	126	47254	53.33	89.41	2.81
CACVSM01	MGYG000290241	d__Bacteria;p__Bacteroidota;c__Bacteroidia;o__Bacteroidales;f__Paludibacteraceae;g__RF16;s__RF16	Charolais	MGY	MGYG000290241	2599311	38	116664	50.34	92.74	0.54
CACWLT01	MGYG000290242	d__Bacteria;p__Firmicutes_A;c__Clostridia;o__Oscillospirales;f__CAG-272;g__UMGS1696;s__UMGS1696	Aberdeen Angus	MGY	MGYG000290242	3664065	437	11143	61.53	85.98	4.36
CACZYL01	MGYG000290243	d__Bacteria;p__Firmicutes_C;c__Negativicutes;o__Veillonellales;f__Megasphaeraceae;g__Megasphaera;s__Megasphaera	Luing	MGY	MGYG000290243	2157468	39	92498	53.56	95.81	0
CACXFB01	MGYG000290244	d__Bacteria;p__Firmicutes_A;c__Clostridia;o__Lachnospirales;f__Lachnospiraceae;g__RUG11200;s__RUG11200	ND	MGY	MGYG000290244	2874418	117	46889	36.97	96.48	0.06
CACXFV01	MGYG000290245	d__Bacteria;p__Firmicutes_A;c__Clostridia;o__Lachnospirales;f__Lachnospiraceae;g__CAG-603;s__CAG-603	ND	MGY	MGYG000290245	2921317	168	38874	39.71	98.57	0
CACVNR01	MGYG000290246	d__Bacteria;p__Firmicutes_A;c__Clostridia;o__Lachnospirales;f__Lachnospiraceae;g__RUG191;s__RUG191	Charolais	MGY	MGYG000290246	2169808	75	40441	38.34	95.29	1.27
CADAHP01	MGYG000290247	d__Bacteria;p__Firmicutes_A;c__Clostridia;o__Oscillospirales;f__Acutalibacteraceae;g__Ruminococcus_E;s__Ruminococcus_E	Charolais	MGY	MGYG000290247	1621502	198	10665	47.91	86.92	1.34
CACWMV01	MGYG000290248	d__Bacteria;p__Bacteroidota;c__Bacteroidia;o__Bacteroidales;f__Bacteroidaceae;g__UBA3839;s__UBA3839	Limousin	MGY	MGYG000290248	2744791	317	12461	48.38	85	2026-01-01
ERZ1462155	MGYG000290249	d__Bacteria;p__Firmicutes_A;c__Clostridia;o__Oscillospirales;f__Acutalibacteraceae;g__UBA6857;s__	ND	MGY	MGYG000290249	2449777	42	84340	58.96	97.85	0
CACZXU01	MGYG000290250	d__Bacteria;p__Firmicutes_A;c__Clostridia;o__Oscillospirales;f__Oscillospiraceae;g__ER4;s__ER4	Charolais	MGY	MGYG000290250	1667442	96	23043	61.93	91.95	0
ERZ1462360	MGYG000290251	d__Bacteria;p__Firmicutes_A;c__Clostridia;o__Lachnospirales;f__Lachnospiraceae;g__ISDg;s__	Boran	MGY	MGYG000290251	2359273	154	21165	50.9	84.69	1.34
CACYGX01	MGYG000290252	d__Bacteria;p__Bacteroidota;c__Bacteroidia;o__Bacteroidales;f__Muribaculaceae;g__Sodaliphilus;s__Sodaliphilus	Charolais	MGY	MGYG000290252	3169354	54	113270	51.54	94.06	0.5
CADBQZ01	MGYG000290253	d__Bacteria;p__Firmicutes_A;c__Clostridia;o__Oscillospirales;f__Ruminococcaceae;g__UBA1394;s__UBA1394	ND	MGY	MGYG000290253	1773504	276	8130	39.71	88.4	0.97
CADAQM01	MGYG000290254	d__Bacteria;p__Actinobacteriota;c__Coriobacteriia;o__Coriobacteriales;f__Atopobiaceae;g__UBA1367;s__UBA1367	Luing	MGY	MGYG000290254	2720777	65	74084	62.16	98.57	0.81
ERZ1462592	MGYG000290255	d__Bacteria;p__Firmicutes;c__Bacilli;o__RF39;f__UBA660;g__UBA3789;s__	Boran	MGY	MGYG000290255	1641081	24	115109	2026-02-27	93.33	1.33
CADAXM01	MGYG000290256	d__Bacteria;p__Firmicutes_A;c__Clostridia_A;o__Christensenellales;f__CAG-74;g__GCA-900199385;s__GCA-900199385	Charolais	MGY	MGYG000290256	2517712	187	21792	57.77	84.37	4.27
CACYPR01	MGYG000290257	d__Bacteria;p__Bacteroidota;c__Bacteroidia;o__Bacteroidales;f__Bacteroidaceae;g__Prevotella;s__Prevotella	Luing	MGY	MGYG000290257	2694489	126	34474	48.53	92.63	1.73
CACYKY01	MGYG000290258	d__Bacteria;p__Bacteroidota;c__Bacteroidia;o__Bacteroidales;f__P3;g__UBA1711;s__UBA1711	Charolais	MGY	MGYG000290258	2570561	39	130938	55.41	97.31	2026-08-01
CACYCI01	MGYG000290259	d__Bacteria;p__Firmicutes_A;c__Clostridia;o__Oscillospirales;f__CAG-382;g__UBA1206;s__UBA1206	ND	MGY	MGYG000290259	1738393	130	21436	52.68	89.3	0.89
CACXTO01	MGYG000290260	d__Bacteria;p__Firmicutes_A;c__Clostridia;o__Oscillospirales;f__Oscillospiraceae;g__UBA1777;s__UBA1777	Aberdeen Angus	MGY	MGYG000290260	3052354	218	21805	57.62	98.12	2.35
CACYTT01	MGYG000290261	d__Bacteria;p__Bacteroidota;c__Bacteroidia;o__Bacteroidales;f__Bacteroidaceae;g__Prevotella;s__Prevotella	Charolais	MGY	MGYG000290261	2834595	145	30140	49.16	86.36	2026-05-02
CADCCW01	MGYG000290262	d__Bacteria;p__Verrucomicrobiota;c__Kiritimatiellae;o__RFP12;f__UBA1067;g__UBA1067;s__UBA1067	Luing	MGY	MGYG000290262	2286154	61	51196	64.25	83.75	2026-03-02
CACVQT01	MGYG000290263	d__Bacteria;p__Firmicutes_A;c__Clostridia;o__Oscillospirales;f__Oscillospiraceae;g__ER4;s__ER4	Luing	MGY	MGYG000290263	1795399	84	43024	61.65	93.12	0
CACYWA01	MGYG000290264	d__Bacteria;p__Bacteroidota;c__Bacteroidia;o__Bacteroidales;f__P3;g__UBA1711;s__UBA1711	Luing	MGY	MGYG000290264	2837128	37	110744	52.85	92.72	0.54
CACZCB01	MGYG000290265	d__Bacteria;p__Bacteroidota;c__Bacteroidia;o__Bacteroidales;f__UBA932;g__RC9;s__RC9	Charolais	MGY	MGYG000290265	2379552	81	52494	51.86	93.36	1.19
CADBHG01	MGYG000290266	d__Bacteria;p__Firmicutes;c__Bacilli;o__RFN20;f__CAG-826;g__UBA733;s__UBA733	Luing	MGY	MGYG000290266	1573550	174	12346	46.76	89.89	3.37
CACZWJ01	MGYG000290267	d__Bacteria;p__Bacteroidota;c__Bacteroidia;o__Bacteroidales;f__Bacteroidaceae;g__UBA4372;s__UBA4372	Luing	MGY	MGYG000290267	3193828	96	61561	52.26	91.51	2.32
CADCNF01	MGYG000290268	d__Bacteria;p__Bacteroidota;c__Bacteroidia;o__Bacteroidales;f__Paludibacteraceae;g__RF16;s__RF16	ND	MGY	MGYG000290268	1974903	28	108544	50.49	88.62	0.48
ERZ1462103	MGYG000290269	d__Bacteria;p__Firmicutes_A;c__Clostridia_A;o__Christensenellales;f__UBA1242;g__UBA7584;s__	ND	MGY	MGYG000290269	899003	65	20988	30.89	84.58	0
CADCPZ01	MGYG000290270	d__Bacteria;p__Bacteroidota;c__Bacteroidia;o__Bacteroidales;f__Bacteroidaceae;g__Prevotella;s__Prevotella	ND	MGY	MGYG000290270	2460110	216	15671	46.2	90.83	1.42
CADBKZ01	MGYG000290271	d__Bacteria;p__Firmicutes_A;c__Clostridia;o__Oscillospirales;f__CAG-272;g__UMGS1865;s__UMGS1865	Charolais	MGY	MGYG000290271	2157203	26	145901	55.7	95.75	0
CACWKW01	MGYG000290272	d__Bacteria;p__Firmicutes;c__Bacilli;o__Erysipelotrichales;f__Erysipelotrichaceae;g__UBA636;s__UBA636	Aberdeen Angus	MGY	MGYG000290272	1766790	205	10907	46.98	88.89	2.38
CACZDS01	MGYG000290273	d__Bacteria;p__Bacteroidota;c__Bacteroidia;o__Bacteroidales;f__Bacteroidaceae;g__Ga6A1;s__Ga6A1	Charolais	MGY	MGYG000290273	3501019	98	65509	45.42	96.3	0.95
ERZ1462788	MGYG000290274	d__Bacteria;p__Bacteroidota;c__Bacteroidia;o__Bacteroidales;f__ML635J-15;g__Bact-19;s__	ND	MGY	MGYG000290274	3330847	120	36915	42.97	97.54	2026-09-01
ERZ1461940	MGYG000290275	d__Bacteria;p__Bacteroidota;c__Bacteroidia;o__Bacteroidales;f__UBA932;g__RC9;s__	Boran	MGY	MGYG000290275	2333201	102	36120	51.76	90.26	0.95
ERZ1462053	MGYG000290276	d__Bacteria;p__Firmicutes_A;c__Clostridia_A;o__Christensenellales;f__Borkfalkiaceae;g__UBA1259;s__	Boran	MGY	MGYG000290276	1105371	89	17559	43.44	85.33	1.49
CACWVM01	MGYG000290277	d__Bacteria;p__Bacteroidota;c__Bacteroidia;o__Bacteroidales;f__UBA932;g__RC9;s__RC9	Aberdeen Angus	MGY	MGYG000290277	2717694	54	115003	48.69	91.43	1.46
CACXPM01	MGYG000290278	d__Bacteria;p__Bacteroidota;c__Bacteroidia;o__Bacteroidales;f__Bacteroidaceae;g__Alloprevotella;s__Alloprevotella	Limousin	MGY	MGYG000290278	2395003	57	55600	52.62	92.96	1.18
CACYGG01	MGYG000290279	d__Bacteria;p__Bacteroidota;c__Bacteroidia;o__Bacteroidales;f__Bacteroidaceae;g__Prevotella;s__Prevotella	Luing	MGY	MGYG000290279	2007594	153	16237	46.37	93.54	0.56
CACWPX01	MGYG000290280	d__Bacteria;p__Firmicutes_A;c__Clostridia;o__Lachnospirales;f__Lachnospiraceae;g__CAG-791;s__CAG-791	Aberdeen Angus	MGY	MGYG000290280	2603410	244	16694	58.07	83.2	0.92
CADBCA01	MGYG000290281	d__Bacteria;p__Bacteroidota;c__Bacteroidia;o__Bacteroidales;f__P3;g__UBA1711;s__UBA1711	Luing	MGY	MGYG000290281	2061786	35	122849	54.17	91.67	2.15
CADBQB01	MGYG000290282	d__Bacteria;p__Firmicutes_A;c__Clostridia;o__Lachnospirales;f__Lachnospiraceae;g__UBA4285;s__UBA4285	ND	MGY	MGYG000290282	1646020	260	7844	56	80.4	2026-01-02
CADARD01	MGYG000290283	d__Bacteria;p__Firmicutes_A;c__Clostridia_A;o__Christensenellales;f__CAG-74;g__GCA-900199385;s__GCA-900199385	Luing	MGY	MGYG000290283	3570663	153	57695	55.81	91.7	0.93
CACWCX01	MGYG000290284	d__Bacteria;p__Bacteroidota;c__Bacteroidia;o__Bacteroidales;f__Bacteroidaceae;g__Prevotella;s__Prevotella	Limousin	MGY	MGYG000290284	2853974	93	60530	49.22	95.8	2.55
CACYLG01	MGYG000290285	d__Bacteria;p__Bacteroidota;c__Bacteroidia;o__Bacteroidales;f__F082;g__F082;s__F082	Charolais	MGY	MGYG000290285	2889089	21	183285	48.37	95.43	0.54
CACYDD01	MGYG000290286	d__Bacteria;p__Firmicutes_A;c__Clostridia;o__Oscillospirales;f__Acutalibacteraceae;g__UBA1213;s__UBA1213	ND	MGY	MGYG000290286	2431568	429	7073	41.73	89.86	2026-01-02
CACVPI01	MGYG000290287	d__Archaea;p__Methanobacteriota;c__Methanobacteria;o__Methanobacteriales;f__Methanobacteriaceae;g__Methanobrevibacter_A;s__Methanobrevibacter_A	Charolais	MGY	MGYG000290287	2115538	69	42376	36.94	87.73	0
CADCOR01	MGYG000290288	d__Bacteria;p__Firmicutes;c__Bacilli;o__Erysipelotrichales;f__Erysipelotrichaceae;g__UBA636;s__UBA636	ND	MGY	MGYG000290288	1912853	332	6637	43.22	87.48	4.52
CACWOD01	MGYG000290289	d__Bacteria;p__Firmicutes_A;c__Clostridia_A;o__Christensenellales;f__CAG-138;g__RUG472;s__RUG472	Aberdeen Angus	MGY	MGYG000290289	2160523	78	43665	60.89	92.83	2.74
CACZBD01	MGYG000290290	d__Bacteria;p__Firmicutes_A;c__Clostridia;o__Lachnospirales;f__Lachnospiraceae;g__UBA2868;s__UBA2868	Charolais	MGY	MGYG000290290	3250225	32	188088	48.9	93.68	2.49
CADAQY01	MGYG000290291	d__Bacteria;p__Bacteroidota;c__Bacteroidia;o__Bacteroidales;f__Bacteroidaceae;g__Prevotella;s__Prevotella	Luing	MGY	MGYG000290291	4376436	67	114172	53.18	98.41	0.46
CADADS01	MGYG000290292	d__Bacteria;p__Bacteroidota;c__Bacteroidia;o__Bacteroidales;f__UBA932;g__RC9;s__RC9	Luing	MGY	MGYG000290292	2960986	142	31331	53.03	95.48	4.13
CADBOV01	MGYG000290293	d__Bacteria;p__Firmicutes_A;c__Clostridia;o__Lachnospirales;f__Lachnospiraceae;g__Eubacterium_Q;s__Eubacterium_Q	ND	MGY	MGYG000290293	2359791	334	8781	49.05	88.13	0.81
CACXXL01	MGYG000290294	d__Bacteria;p__Bacteroidota;c__Bacteroidia;o__Bacteroidales;f__Bacteroidaceae;g__Prevotella;s__Prevotella	Aberdeen Angus	MGY	MGYG000290294	2180055	57	62770	47.53	91.76	0
ERZ1462307	MGYG000290295	d__Bacteria;p__Firmicutes_A;c__Clostridia;o__Oscillospirales;f__Acutalibacteraceae;g__Eubacterium_R;s__	Boran	MGY	MGYG000290295	1905399	185	12794	46.31	82.97	0.45
CADBSF01	MGYG000290296	d__Bacteria;p__Firmicutes;c__Bacilli;o__RF39;f__UBA660;g__UBA3789;s__UBA3789	ND	MGY	MGYG000290296	1375908	103	18063	27.17	86.87	2.25
CACVYX01	MGYG000290297	d__Bacteria;p__Bacteroidota;c__Bacteroidia;o__Bacteroidales;f__WCHB1-69;g__F23-D06;s__F23-D06	Aberdeen Angus	MGY	MGYG000290297	3275704	99	58782	49.89	95.59	3.23
CACVWM01	MGYG000290298	d__Bacteria;p__Firmicutes_A;c__Clostridia;o__Oscillospirales;f__Acutalibacteraceae;g__RUG762;s__RUG762	Limousin	MGY	MGYG000290298	2898428	244	19403	50.1	92.72	1.48
CADBCE01	MGYG000290299	d__Bacteria;p__Firmicutes_A;c__Clostridia;o__Oscillospirales;f__Acutalibacteraceae;g__UBA1213;s__	Luing	MGY	MGYG000290299	2212760	509	4713	38.98	80.62	2026-02-03
CACZZZ01	MGYG000290300	d__Bacteria;p__Bacteroidota;c__Bacteroidia;o__Bacteroidales;f__UBA932;g__RC9;s__RC9	Charolais	MGY	MGYG000290300	2692885	29	148874	52.07	96.27	0.48
ERZ1462691	MGYG000290301	d__Bacteria;p__Bacteroidota;c__Bacteroidia;o__Bacteroidales;f__UBA932;g__Bact-11;s__	Boran	MGY	MGYG000290301	1764059	171	13614	58.16	81	1.19
ERZ1462479	MGYG000290302	d__Bacteria;p__Firmicutes_A;c__Clostridia;o__Oscillospirales;f__Acutalibacteraceae;g__UBA6857;s__	ND	MGY	MGYG000290302	1987260	282	8129	57.86	86.33	1.34
CACZDM01	MGYG000290303	d__Bacteria;p__Firmicutes_A;c__Clostridia;o__Oscillospirales;f__Ruminococcaceae;g__;s__	Luing	MGY	MGYG000290303	1326487	18	158212	37.37	90.83	0
CACZHW01	MGYG000290304	d__Bacteria;p__Firmicutes_A;c__Clostridia_A;o__Christensenellales;f__CAG-74;g__SFFH01;s__SFFH01	Luing	MGY	MGYG000290304	2705059	50	95139	61.21	90.32	0.81
CACWMM01	MGYG000290305	d__Bacteria;p__Actinobacteriota;c__Coriobacteriia;o__Coriobacteriales;f__Atopobiaceae;g__Olsenella;s__Olsenella	Limousin	MGY	MGYG000290305	2224251	126	29271	65.2	91.95	0.4
CACVRT01	MGYG000290306	d__Bacteria;p__Bacteroidota;c__Bacteroidia;o__Bacteroidales;f__Bacteroidaceae;g__Prevotella;s__Prevotella	Charolais	MGY	MGYG000290306	3042944	74	64313	48.07	80.52	2.59
ERZ1462601	MGYG000290307	d__Bacteria;p__Cyanobacteria;c__Vampirovibrionia;o__Gastranaerophilales;f__Gastranaerophilaceae;g__UBA2813;s__	ND	MGY	MGYG000290307	1992538	124	21983	35.68	87.11	0.85
ERZ1462038	MGYG000290308	d__Bacteria;p__Firmicutes_A;c__Clostridia;o__Monoglobales_A;f__UBA1381;g__UBA1738;s__	ND	MGY	MGYG000290308	1401614	116	20373	38.47	85.14	0
ERZ1461872	MGYG000290309	d__Bacteria;p__Firmicutes_A;c__Clostridia;o__Lachnospirales;f__Lachnospiraceae;g__;s__	ND	MGY	MGYG000290309	1641881	60	57008	27.48	80.7	0.18
CACXMH01	MGYG000290310	d__Bacteria;p__Fibrobacterota;c__Fibrobacteria;o__Fibrobacterales;f__Fibrobacteraceae;g__Fibrobacter;s__Fibrobacter	Limousin	MGY	MGYG000290310	2838150	114	42746	52.04	93.84	2.21
ERZ1461646	MGYG000290311	d__Bacteria;p__Firmicutes_A;c__Clostridia;o__Lachnospirales;f__Lachnospiraceae;g__;s__	ND	MGY	MGYG000290311	1555496	56	55357	24.95	83.07	0.63
CACXSW01	MGYG000290312	d__Bacteria;p__Bacteroidota;c__Bacteroidia;o__Bacteroidales;f__Bacteroidaceae;g__Prevotella;s__Prevotella	Limousin	MGY	MGYG000290312	2897557	115	47611	50.2	86.38	3.64
ERZ1461743	MGYG000290313	d__Bacteria;p__Proteobacteria;c__Alphaproteobacteria;o__Rs-D84;f__Rs-D84;g__Rs-D84;s__	ND	MGY	MGYG000290313	838600	20	80724	39.15	86.81	0
CACZPX01	MGYG000290314	d__Bacteria;p__Firmicutes_A;c__Clostridia;o__Lachnospirales;f__Lachnospiraceae;g__UBA3774;s__UBA3774	ND	MGY	MGYG000290314	1851040	335	6631	60.61	83.68	2.13
CADCLA01	MGYG000290315	d__Bacteria;p__Bacteroidota;c__Bacteroidia;o__Bacteroidales;f__Bacteroidaceae;g__UBA6382;s__UBA6382	Aberdeen Angus	MGY	MGYG000290315	2455394	92	39828	51.99	88.85	0
CACYAB01	MGYG000290316	d__Bacteria;p__Firmicutes_A;c__Clostridia_A;o__Christensenellales;f__CAG-74;g__GCA-900199385;s__GCA-900199385	Aberdeen Angus	MGY	MGYG000290316	2398180	89	42003	57.88	92.63	1.63
CADAWX01	MGYG000290317	d__Bacteria;p__Bacteroidota;c__Bacteroidia;o__Bacteroidales;f__Muribaculaceae;g__Sodaliphilus;s__Sodaliphilus	Charolais	MGY	MGYG000290317	3000787	105	54411	53.22	90.89	0.88
CADBTF01	MGYG000290318	d__Bacteria;p__Firmicutes_A;c__Clostridia;o__Oscillospirales;f__Ruminococcaceae;g__Ruminococcus_D;s__Ruminococcus_D	ND	MGY	MGYG000290318	2654987	269	13722	49.83	91.45	1.29
CADCSD01	MGYG000290319	d__Bacteria;p__Bacteroidota;c__Bacteroidia;o__Bacteroidales;f__Bacteroidaceae;g__Prevotella;s__Prevotella	ND	MGY	MGYG000290319	2516844	281	11025	51.01	86.42	0.44
CADATQ01	MGYG000290320	d__Bacteria;p__Firmicutes_A;c__Clostridia;o__Lachnospirales;f__Lachnospiraceae;g__Clostridium_R;s__Clostridium_R	Charolais	MGY	MGYG000290320	2273047	232	14619	55.64	87.5	1.27
CADCRA01	MGYG000290321	d__Bacteria;p__Bacteroidota;c__Bacteroidia;o__Bacteroidales;f__UBA932;g__RC9;s__RC9	ND	MGY	MGYG000290321	2091500	159	16141	59.26	90.32	0.95
CACVOA01	MGYG000290322	d__Bacteria;p__Bacteroidota;c__Bacteroidia;o__Bacteroidales;f__Bacteroidaceae;g__Prevotella;s__Prevotella	Luing	MGY	MGYG000290322	2626742	108	39572	50.96	90.37	0.74
CACZSN01	MGYG000290323	d__Bacteria;p__Cyanobacteria;c__Vampirovibrionia;o__Gastranaerophilales;f__Gastranaerophilaceae;g__RUG841;s__RUG841	ND	MGY	MGYG000290323	1878002	47	55883	35.55	90.31	0.85
CADBGM01	MGYG000290324	d__Bacteria;p__Firmicutes_A;c__Clostridia;o__Oscillospirales;f__Acutalibacteraceae;g__Ruminococcus_E;s__Ruminococcus_E	Luing	MGY	MGYG000290324	1643708	192	11512	52.52	85.6	2.35
CADCNA01	MGYG000290325	d__Bacteria;p__Firmicutes_A;c__Clostridia;o__Oscillospirales;f__Acutalibacteraceae;g__Ruminococcus_E;s__Ruminococcus_E	ND	MGY	MGYG000290325	1917241	161	18154	54.91	94.11	2.24
CACYUF01	MGYG000290326	d__Bacteria;p__Bacteroidota;c__Bacteroidia;o__Bacteroidales;f__UBA932;g__RC9;s__RC9	Luing	MGY	MGYG000290326	2299482	293	10794	48.97	83.1	1.59
CACXVV01	MGYG000290327	d__Bacteria;p__Bacteroidota;c__Bacteroidia;o__Bacteroidales;f__UBA932;g__Bact-11;s__Bact-11	Aberdeen Angus	MGY	MGYG000290327	1958215	125	25671	59.87	90.79	2026-05-01
CACYRR01	MGYG000290328	d__Bacteria;p__Proteobacteria;c__Alphaproteobacteria;o__Rs-D84;f__Rs-D84;g__Rs-D84;s__Rs-D84	Luing	MGY	MGYG000290328	867569	42	28761	41.34	85.53	2026-01-01
CADAVQ01	MGYG000290329	d__Bacteria;p__Firmicutes_A;c__Clostridia;o__Lachnospirales;f__Lachnospiraceae;g__RUG306;s__RUG306	Luing	MGY	MGYG000290329	2233581	22	162130	41.48	93.61	0
ERZ1462428	MGYG000290330	d__Bacteria;p__Firmicutes_A;c__Clostridia;o__Lachnospirales;f__Lachnospiraceae;g__CAG-127;s__	ND	MGY	MGYG000290330	2652123	232	15345	47.83	91.03	2.71
CADBBI01	MGYG000290331	d__Bacteria;p__Elusimicrobiota;c__Elusimicrobia;o__Elusimicrobiales;f__Elusimicrobiaceae;g__UBA1436;s__UBA1436	Luing	MGY	MGYG000290331	1252808	105	17981	48.1	89.82	0.56
ERZ1461604	MGYG000290332	d__Bacteria;p__Cyanobacteria;c__Vampirovibrionia;o__Gastranaerophilales;f__Gastranaerophilaceae;g__CAG-196;s__	ND	MGY	MGYG000290332	2152940	134	24176	33.05	82.96	2.59
CACYGD01	MGYG000290333	d__Bacteria;p__Bacteroidota;c__Bacteroidia;o__Bacteroidales;f__Muribaculaceae;g__Sodaliphilus;s__Sodaliphilus	Luing	MGY	MGYG000290333	2833481	62	86087	55.34	95.79	0.38
CACYWK01	MGYG000290334	d__Bacteria;p__Bacteroidota;c__Bacteroidia;o__Bacteroidales;f__P3;g__UBA1711;s__UBA1711	Luing	MGY	MGYG000290334	2431054	78	46626	58.38	94.35	2026-08-01
CACXLM01	MGYG000290335	d__Bacteria;p__Firmicutes_A;c__Clostridia;o__Oscillospirales;f__Acutalibacteraceae;g__Ruminococcus_E;s__Ruminococcus_E	Aberdeen Angus	MGY	MGYG000290335	2325737	47	83849	55.06	97.2	0.67
CACVXC01	MGYG000290336	d__Bacteria;p__Firmicutes_A;c__Clostridia;o__Oscillospirales;f__Acutalibacteraceae;g__RUG420;s__RUG420	Limousin	MGY	MGYG000290336	1883120	170	16627	58.31	92.34	0.67
CADBDB01	MGYG000290337	d__Bacteria;p__Firmicutes_A;c__Clostridia_A;o__Christensenellales;f__CAG-74;g__UBA2862;s__UBA2862	Charolais	MGY	MGYG000290337	2549449	229	17598	63.37	84.26	4.37
CACVZP01	MGYG000290338	d__Bacteria;p__Firmicutes_A;c__Clostridia;o__Oscillospirales;f__Acutalibacteraceae;g__RUG420;s__RUG420	Aberdeen Angus	MGY	MGYG000290338	1816152	196	14944	58.29	92.28	3.58
CACYNM01	MGYG000290339	d__Bacteria;p__Firmicutes_A;c__Clostridia;o__Oscillospirales;f__Oscillospiraceae;g__CAG-110;s__CAG-110	Charolais	MGY	MGYG000290339	2061802	197	13227	60.26	93.74	0
CADABU01	MGYG000290340	d__Bacteria;p__Actinobacteriota;c__Coriobacteriia;o__Coriobacteriales;f__Atopobiaceae;g__RUG721;s__RUG721	Luing	MGY	MGYG000290340	2180919	167	25119	64.77	93.84	2.96
CACWFB01	MGYG000290341	d__Bacteria;p__Firmicutes_A;c__Clostridia;o__Lachnospirales;f__Lachnospiraceae;g__Clostridium_R;s__Clostridium_R	ND	MGY	MGYG000290341	2278904	426	6493	56.81	83.47	3.97
CADBVW01	MGYG000290342	d__Archaea;p__Methanobacteriota;c__Methanobacteria;o__Methanobacteriales;f__Methanobacteriaceae;g__Methanobrevibacter_A;s__Methanobrevibacter_A	Aberdeen Angus	MGY	MGYG000290342	2303002	45	82966	32.68	98.4	0
CADBWM01	MGYG000290343	d__Archaea;p__Methanobacteriota;c__Methanobacteria;o__Methanobacteriales;f__Methanobacteriaceae;g__Methanobrevibacter_B;s__Methanobrevibacter_B	Limousin	MGY	MGYG000290343	2729633	146	39854	25.95	99.2	0.8
CADBYD01	MGYG000290344	d__Bacteria;p__Firmicutes_A;c__Clostridia;o__Peptostreptococcales;f__Anaerovoracaceae;g__RUG099;s__RUG099	Aberdeen Angus	MGY	MGYG000290344	2027094	278	11098	49.77	92.45	4.31
ERZ1462180	MGYG000290345	d__Bacteria;p__Bacteroidota;c__Bacteroidia;o__Bacteroidales;f__UBA932;g__Bact-11;s__	ND	MGY	MGYG000290345	2317375	126	33081	57.41	87.89	0.95
CACXKW01	MGYG000290346	d__Bacteria;p__Firmicutes_A;c__Clostridia;o__Oscillospirales;f__Acutalibacteraceae;g__Ruminococcus_E;s__Ruminococcus_E	Aberdeen Angus	MGY	MGYG000290346	1748020	172	14418	52.41	90.75	2026-04-02
CACXMX01	MGYG000290347	d__Bacteria;p__Firmicutes_A;c__Clostridia;o__Oscillospirales;f__Oscillospiraceae;g__UBA738;s__	Aberdeen Angus	MGY	MGYG000290347	1927290	131	25785	60.93	84.92	1.68
CADCQS01	MGYG000290348	d__Bacteria;p__Actinobacteriota;c__Coriobacteriia;o__Coriobacteriales;f__Atopobiaceae;g__Olsenella;s__Olsenella	ND	MGY	MGYG000290348	1806678	208	12171	63.62	92.18	2026-08-01
CACZRV01	MGYG000290349	d__Bacteria;p__Firmicutes_A;c__Clostridia;o__Lachnospirales;f__Lachnospiraceae;g__ISDg;s__ISDg	ND	MGY	MGYG000290349	1968540	184	16420	56.56	81.91	1.34
CADCMJ01	MGYG000290350	d__Bacteria;p__Firmicutes_A;c__Clostridia;o__Oscillospirales;f__Acutalibacteraceae;g__UBA1213;s__UBA1213	ND	MGY	MGYG000290350	2615001	403	8653	39.8	84.99	0.5
CACYNG01	MGYG000290351	d__Bacteria;p__Actinobacteriota;c__Coriobacteriia;o__Coriobacteriales;f__Atopobiaceae;g__Olsenella_B;s__Olsenella_B	Charolais	MGY	MGYG000290351	2203293	105	38191	63.02	94.68	2026-08-01
CACWBS01	MGYG000290352	d__Bacteria;p__Bacteroidota;c__Bacteroidia;o__Bacteroidales;f__Bacteroidaceae;g__Prevotella;s__Prevotella	Limousin	MGY	MGYG000290352	2906013	327	12793	49.94	92.52	1.91
CADBXC01	MGYG000290353	d__Bacteria;p__Proteobacteria;c__Gammaproteobacteria;o__Enterobacterales;f__Succinivibrionaceae;g__Succinivibrio;s__Succinivibrio	Limousin	MGY	MGYG000290353	2426842	143	30264	37.01	96.8	0.59
CADCPJ01	MGYG000290354	d__Bacteria;p__Firmicutes_A;c__Clostridia;o__Lachnospirales;f__Lachnospiraceae;g__UBA1066;s__UBA1066	ND	MGY	MGYG000290354	2230950	417	6049	56.59	86.74	2.54
CADBHV01	MGYG000290355	d__Bacteria;p__Firmicutes_A;c__Clostridia;o__Oscillospirales;f__Oscillospiraceae;g__CAG-83;s__CAG-83	Charolais	MGY	MGYG000290355	1874591	37	82776	60.74	93.96	0.67
CACVYJ01	MGYG000290356	d__Bacteria;p__Firmicutes_A;c__Clostridia;o__Lachnospirales;f__Lachnospiraceae;g__CAG-791;s__CAG-791	Limousin	MGY	MGYG000290356	2371335	305	11194	54.5	88.43	3.66
CACYXS01	MGYG000290357	d__Bacteria;p__Bacteroidota;c__Bacteroidia;o__Bacteroidales;f__Bacteroidaceae;g__Prevotella;s__Prevotella	Luing	MGY	MGYG000290357	3335707	48	111737	54.29	90.63	0.74
CADBCN01	MGYG000290358	d__Bacteria;p__Elusimicrobiota;c__Elusimicrobia;o__Elusimicrobiales;f__Elusimicrobiaceae;g__UBA1436;s__UBA1436	Luing	MGY	MGYG000290358	1479922	63	38142	46.93	96.63	0
CADAYG01	MGYG000290359	d__Bacteria;p__Bacteroidota;c__Bacteroidia;o__Bacteroidales;f__Bacteroidaceae;g__Prevotella;s__Prevotella	Luing	MGY	MGYG000290359	2984949	90	63809	54.79	92.54	4.28
CACYIH01	MGYG000290360	d__Bacteria;p__Bacteroidota;c__Bacteroidia;o__Bacteroidales;f__Bacteroidaceae;g__UBA4334;s__UBA4334	Luing	MGY	MGYG000290360	2922616	79	67649	47.6	91.85	0.74
ERZ1462270	MGYG000290361	d__Bacteria;p__Firmicutes_A;c__Clostridia;o__Lachnospirales;f__Lachnospiraceae;g__;s__	ND	MGY	MGYG000290361	1916507	73	55356	25.38	83.07	0.95
ERZ1462527	MGYG000290362	d__Bacteria;p__Firmicutes_A;c__Clostridia;o__Oscillospirales;f__Ruminococcaceae;g__Firm-04;s__	Boran	MGY	MGYG000290362	2784489	189	21746	56.05	94.15	1.34
ERZ1462388	MGYG000290363	d__Bacteria;p__Bacteroidota;c__Bacteroidia;o__Bacteroidales;f__WCHB1-69;g__F23-D06;s__	ND	MGY	MGYG000290363	2840300	164	26615	45.71	87.44	2.44
CACXWM01	MGYG000290364	d__Bacteria;p__Bacteroidota;c__Bacteroidia;o__Bacteroidales;f__Bacteroidaceae;g__Prevotella;s__Prevotella	Aberdeen Angus	MGY	MGYG000290364	3295111	37	120481	51.04	97.04	0.12
CACXCK01	MGYG000290365	d__Bacteria;p__Firmicutes;c__Bacilli;o__RF39;f__UBA660;g__UMGS1217;s__UMGS1217	ND	MGY	MGYG000290365	977784	142	9242	29.86	81.97	2026-12-01
ERZ1462576	MGYG000290366	d__Bacteria;p__Firmicutes_A;c__Clostridia;o__Lachnospirales;f__Lachnospiraceae;g__ISDg;s__	ND	MGY	MGYG000290366	2048619	214	11547	51.67	86.35	0
CACXOG01	MGYG000290367	d__Bacteria;p__Bacteroidota;c__Bacteroidia;o__Bacteroidales;f__Bacteroidaceae;g__Prevotella;s__Prevotella	Aberdeen Angus	MGY	MGYG000290367	3405580	41	135173	52.83	91.48	0.39
CACYVH01	MGYG000290368	d__Bacteria;p__Firmicutes_A;c__Clostridia;o__Lachnospirales;f__Lachnospiraceae;g__CAG-791;s__CAG-791	Luing	MGY	MGYG000290368	1762522	231	11390	52.88	85.68	0.84
CADCPA01	MGYG000290369	d__Bacteria;p__Verrucomicrobiota;c__Kiritimatiellae;o__RFP12;f__UBA1067;g__RUG572;s__RUG572	ND	MGY	MGYG000290369	3114024	348	13310	64.33	80.54	4.25
CADBZH01	MGYG000290370	d__Bacteria;p__Firmicutes_A;c__Clostridia_A;o__Christensenellales;f__CAG-74;g__UBA2862;s__UBA2862	Aberdeen Angus	MGY	MGYG000290370	2909645	54	97962	63.32	92.88	2026-03-04
CACVXW01	MGYG000290371	d__Archaea;p__Methanobacteriota;c__Methanobacteria;o__Methanobacteriales;f__Methanobacteriaceae;g__Methanobrevibacter_A;s__Methanobrevibacter_A	Aberdeen Angus	MGY	MGYG000290371	1424219	190	10238	36.1	81.1	2026-04-04
CADAAA01	MGYG000290372	d__Bacteria;p__Bacteroidota;c__Bacteroidia;o__Bacteroidales;f__UBA932;g__RC9;s__RC9	Charolais	MGY	MGYG000290372	2358218	12	272369	55.73	93.57	0
CACWOP01	MGYG000290373	d__Bacteria;p__Firmicutes_A;c__Clostridia;o__Lachnospirales;f__Lachnospiraceae;g__CAG-791;s__CAG-791	Aberdeen Angus	MGY	MGYG000290373	1950003	166	17465	52.87	90.26	0.42
CACZCP01	MGYG000290374	d__Bacteria;p__Firmicutes;c__Bacilli;o__Lactobacillales;f__Streptococcaceae;g__Streptococcus;s__Streptococcus	Charolais	MGY	MGYG000290374	1360537	235	7271	37.49	81.35	0.69
CACWEG01	MGYG000290375	d__Bacteria;p__Firmicutes_A;c__Clostridia;o__Oscillospirales;f__Oscillospiraceae;g__RUG678;s__RUG678	ND	MGY	MGYG000290375	2088354	392	6053	58.71	85.25	2026-09-04
ERZ1462198	MGYG000290376	d__Bacteria;p__Firmicutes;c__Bacilli;o__Erysipelotrichales;f__Erysipelotrichaceae;g__UBA636;s__	ND	MGY	MGYG000290376	1827500	64	45557	46.92	84.63	1.27
CACZRD01	MGYG000290377	d__Bacteria;p__Bacteroidota;c__Bacteroidia;o__Bacteroidales;f__Paludibacteraceae;g__RF16;s__RF16	ND	MGY	MGYG000290377	1919470	149	24371	52.26	81.97	0
CACYZT01	MGYG000290378	d__Bacteria;p__Bacteroidota;c__Bacteroidia;o__Bacteroidales;f__Paludibacteraceae;g__RF16;s__RF16	Charolais	MGY	MGYG000290378	2183757	41	146783	48.93	93.69	0.54
ERZ1462636	MGYG000290379	d__Bacteria;p__Bacteroidota;c__Bacteroidia;o__Bacteroidales;f__WCHB1-69;g__F23-D06;s__	ND	MGY	MGYG000290379	2930096	67	70290	45.82	88.6	2026-08-01
CACVTY01	MGYG000290380	d__Bacteria;p__Firmicutes_A;c__Clostridia;o__Oscillospirales;f__Acutalibacteraceae;g__CAG-180;s__CAG-180	Luing	MGY	MGYG000290380	1832577	110	23871	42.54	96.31	0.34
CACWRG01	MGYG000290381	d__Bacteria;p__Firmicutes;c__Bacilli;o__Erysipelotrichales;f__Erysipelatoclostridiaceae;g__Intestinibaculum;s__Intestinibaculum	Aberdeen Angus	MGY	MGYG000290381	2479605	129	27967	39.81	96.09	2.83
CADBIA01	MGYG000290382	d__Bacteria;p__Firmicutes_A;c__Clostridia;o__Lachnospirales;f__Lachnospiraceae;g__UBA1066;s__UBA1066	Charolais	MGY	MGYG000290382	2121886	309	9018	52.99	84.57	2.37
ERZ1462455	MGYG000290383	d__Bacteria;p__Verrucomicrobiota;c__Kiritimatiellae;o__RFP12;f__UBA3636;g__UBA3636;s__	ND	MGY	MGYG000290383	3503294	271	17029	68.29	84.47	3.85
CADAEH01	MGYG000290384	d__Bacteria;p__Firmicutes_A;c__Clostridia;o__Peptostreptococcales;f__Anaerovoracaceae;g__RUG099;s__RUG099	Charolais	MGY	MGYG000290384	2897730	62	111616	46.79	98.69	0.71
CACWXR01	MGYG000290385	d__Bacteria;p__Bacteroidota;c__Bacteroidia;o__Bacteroidales;f__Paludibacteraceae;g__RF16;s__RF16	Aberdeen Angus	MGY	MGYG000290385	2032315	31	99234	48.34	89.87	0
CADBQP01	MGYG000290386	d__Bacteria;p__Bacteroidota;c__Bacteroidia;o__Bacteroidales;f__Bacteroidaceae;g__RUG210;s__RUG210	ND	MGY	MGYG000290386	2016187	68	41197	52.17	94.52	0.37
CACZYS01	MGYG000290387	d__Bacteria;p__Firmicutes;c__Bacilli;o__Erysipelotrichales;f__Erysipelatoclostridiaceae;g__Sharpea;s__Sharpea	Luing	MGY	MGYG000290387	1694514	196	13309	37.38	92.45	0.94
ERZ1461808	MGYG000290388	d__Bacteria;p__Firmicutes;c__Bacilli;o__RFN20;f__CAG-826;g__JAAYDH01;s__	Boran	MGY	MGYG000290388	896439	21	92233	36.57	83.6	0.05
CADCII01	MGYG000290389	d__Bacteria;p__Firmicutes_A;c__Clostridia;o__Lachnospirales;f__Lachnospiraceae;g__UBA2856;s__UBA2856	Charolais	MGY	MGYG000290389	3076480	94	73784	50.82	97.47	0.79
CACXBT01	MGYG000290390	d__Bacteria;p__Bacteroidota;c__Bacteroidia;o__Bacteroidales;f__Bacteroidaceae;g__UBA4334;s__UBA4334	Aberdeen Angus	MGY	MGYG000290390	2822599	97	52335	48.82	88.25	0.19
ERZ1461985	MGYG000290391	d__Bacteria;p__Firmicutes_A;c__Clostridia;o__Lachnospirales;f__Lachnospiraceae;g__UBA1267;s__	ND	MGY	MGYG000290391	2055038	43	71830	55.73	87.06	2.69
CADBGE01	MGYG000290392	d__Bacteria;p__Firmicutes;c__Bacilli;o__RF39;f__UBA660;g__UBA3789;s__UBA3789	Luing	MGY	MGYG000290392	1820753	129	22596	2026-08-27	83.99	3.53
CADAHC01	MGYG000290393	d__Bacteria;p__Firmicutes_A;c__Clostridia;o__Oscillospirales;f__Oscillospiraceae;g__Evtepia;s__	Luing	MGY	MGYG000290393	1834498	219	10562	63.36	83	2.15
CACXCW01	MGYG000290394	d__Bacteria;p__Firmicutes_A;c__Clostridia;o__Lachnospirales;f__Lachnospiraceae;g__UBA2912;s__UBA2912	ND	MGY	MGYG000290394	2179271	82	51730	52.47	98.94	0
ERZ1462329	MGYG000290395	d__Bacteria;p__Bacteroidota;c__Bacteroidia;o__Bacteroidales;f__Muribaculaceae;g__Sodaliphilus;s__	ND	MGY	MGYG000290395	2722062	121	36691	48.52	94.09	1.35
CACWGQ01	MGYG000290396	d__Bacteria;p__Bacteroidota;c__Bacteroidia;o__Bacteroidales;f__Bacteroidaceae;g__Ga6A1;s__Ga6A1	Aberdeen Angus	MGY	MGYG000290396	3515697	77	66657	45.48	96.1	0.41
CACXPB01	MGYG000290397	d__Bacteria;p__Bacteroidota;c__Bacteroidia;o__Bacteroidales;f__Bacteroidaceae;g__Prevotella;s__Prevotella	Aberdeen Angus	MGY	MGYG000290397	3438054	179	30528	58.43	86.42	3.29
CACYWN01	MGYG000290398	d__Bacteria;p__Bacteroidota;c__Bacteroidia;o__Bacteroidales;f__UBA932;g__RC9;s__RC9	Luing	MGY	MGYG000290398	2664504	48	85538	58.82	90.57	0.48
CADAXS01	MGYG000290399	d__Bacteria;p__Bacteroidota;c__Bacteroidia;o__Bacteroidales;f__Bacteroidaceae;g__Ga6A1;s__Ga6A1	Luing	MGY	MGYG000290399	3019019	260	18700	45.79	89.48	1.26
ERZ1462514	MGYG000290400	d__Bacteria;p__Bacteroidota;c__Bacteroidia;o__Bacteroidales;f__Bacteroidaceae;g__Ga6A1;s__	ND	MGY	MGYG000290400	3341673	194	23991	45.84	94.63	3.35
CACWSG01	MGYG000290401	d__Bacteria;p__Proteobacteria;c__Alphaproteobacteria;o__RF32;f__CAG-239;g__CAG-495;s__CAG-495	Limousin	MGY	MGYG000290401	1516081	14	174414	39.4	98.92	2026-08-01
ERZ1462188	MGYG000290402	d__Bacteria;p__Elusimicrobiota;c__Elusimicrobia;o__Elusimicrobiales;f__Elusimicrobiaceae;g__UBA1174;s__	ND	MGY	MGYG000290402	1290200	55	33283	36.28	85.99	0
CACZAA01	MGYG000290403	d__Bacteria;p__Bacteroidota;c__Bacteroidia;o__Bacteroidales;f__P3;g__UBA1711;s__UBA1711	Charolais	MGY	MGYG000290403	2144819	110	31016	57.37	87.63	0.43
CACVLU01	MGYG000290404	d__Bacteria;p__Bacteroidota;c__Bacteroidia;o__Bacteroidales;f__F082;g__F082;s__F082	Charolais	MGY	MGYG000290404	3671336	132	52409	48.11	91.65	1.79
CADAUI01	MGYG000290405	d__Bacteria;p__Firmicutes;c__Bacilli;o__Erysipelotrichales;f__Erysipelotrichaceae;g__Bulleidia;s__Bulleidia	Luing	MGY	MGYG000290405	2022828	101	32671	51.61	99.05	1.27
CADAQO01	MGYG000290406	d__Bacteria;p__Bacteroidota;c__Bacteroidia;o__Bacteroidales;f__UBA932;g__RC9;s__RC9	Luing	MGY	MGYG000290406	2504462	34	115406	48.77	92.14	0.5
CADAAD01	MGYG000290407	d__Bacteria;p__Bacteroidota;c__Bacteroidia;o__Bacteroidales;f__F082;g__F082;s__F082	Charolais	MGY	MGYG000290407	3368740	27	208233	49.83	95.43	0.81
CACVXR01	MGYG000290408	d__Bacteria;p__Firmicutes_A;c__Clostridia;o__Oscillospirales;f__Acutalibacteraceae;g__UBA1213;s__UBA1213	Aberdeen Angus	MGY	MGYG000290408	1775074	340	6212	48.09	82.96	2.57
CACWYC01	MGYG000290409	d__Bacteria;p__Firmicutes_A;c__Clostridia;o__Oscillospirales;f__Oscillospiraceae;g__CAG-83;s__	Aberdeen Angus	MGY	MGYG000290409	2057127	54	60356	60.86	91.95	0.67
CADAPR01	MGYG000290410	d__Bacteria;p__Firmicutes_A;c__Clostridia;o__Lachnospirales;f__Lachnospiraceae;g__UBA1712;s__UBA1712	Charolais	MGY	MGYG000290410	2334299	253	14107	41.65	88.35	2.15
CADBAY01	MGYG000290411	d__Bacteria;p__Bacteroidota;c__Bacteroidia;o__Bacteroidales;f__UBA932;g__RC9;s__RC9	Charolais	MGY	MGYG000290411	2370477	48	110715	53.93	91.65	0.48
CADBPX01	MGYG000290412	d__Bacteria;p__Proteobacteria;c__Alphaproteobacteria;o__RF32;f__CAG-239;g__RUG410;s__RUG410	ND	MGY	MGYG000290412	1219800	148	10489	39.4	86.8	0
CACWCU01	MGYG000290413	d__Bacteria;p__Bacteroidota;c__Bacteroidia;o__Bacteroidales;f__P3;g__UBA1711;s__UBA1711	Charolais	MGY	MGYG000290413	1858873	47	57508	53.3	86.11	2.15
CADBVD01	MGYG000290414	d__Bacteria;p__Bacteroidota;c__Bacteroidia;o__Bacteroidales;f__Muribaculaceae;g__Sodaliphilus;s__Sodaliphilus	Aberdeen Angus	MGY	MGYG000290414	2885231	46	95732	46.98	94.53	0.88
CACXEI01	MGYG000290415	d__Bacteria;p__Firmicutes_A;c__Clostridia;o__Lachnospirales;f__Lachnospiraceae;g__Lachnobacterium;s__Lachnobacterium	ND	MGY	MGYG000290415	2429297	204	24589	31.02	97.1	0.81
CACYJP01	MGYG000290416	d__Bacteria;p__Firmicutes_A;c__Clostridia;o__Lachnospirales;f__Lachnospiraceae;g__Eubacterium_Q;s__Eubacterium_Q	Charolais	MGY	MGYG000290416	2591923	201	18293	40.27	92.33	1.34
CACZMK01	MGYG000290417	d__Bacteria;p__Firmicutes_A;c__Clostridia;o__Oscillospirales;f__Acutalibacteraceae;g__Ruminococcus_E;s__Ruminococcus_E	Luing	MGY	MGYG000290417	2071801	329	7982	52.57	81.68	2026-03-04
CADCJA01	MGYG000290418	d__Bacteria;p__Bacteroidota;c__Bacteroidia;o__Bacteroidales;f__Paludibacteraceae;g__RF16;s__RF16	Luing	MGY	MGYG000290418	1920264	29	94630	49.41	81.75	2.69
CACYIZ01	MGYG000290419	d__Bacteria;p__Bacteroidota;c__Bacteroidia;o__Bacteroidales;f__Bacteroidaceae;g__Prevotella;s__Prevotella	Charolais	MGY	MGYG000290419	2427863	203	16351	47.8	80.91	2.61
CADCKU01	MGYG000290420	d__Bacteria;p__Firmicutes_A;c__Clostridia;o__Oscillospirales;f__Oscillospiraceae;g__UBA1777;s__UBA1777	Aberdeen Angus	MGY	MGYG000290420	2004910	105	33490	59.19	88.59	1.92
ERZ1462790	MGYG000290421	d__Bacteria;p__Firmicutes_A;c__Clostridia;o__Saccharofermentanales;f__Saccharofermentanaceae;g__Saccharofermentans;s__	Boran	MGY	MGYG000290421	1968385	137	19064	48.91	83.52	1.42
CACVND01	MGYG000290422	d__Bacteria;p__Firmicutes_A;c__Clostridia_A;o__Christensenellales;f__CAG-74;g__UBA2862;s__UBA2862	Charolais	MGY	MGYG000290422	3596020	703	5965	59.25	81.71	2026-01-04
CADAWT01	MGYG000290423	d__Bacteria;p__Firmicutes_A;c__Clostridia;o__Lachnospirales;f__Lachnospiraceae;g__CAG-791;s__CAG-791	Charolais	MGY	MGYG000290423	2072133	261	11768	54.79	82.12	4.38
CACXGC01	MGYG000290424	d__Bacteria;p__Firmicutes_A;c__Clostridia;o__Oscillospirales;f__Acutalibacteraceae;g__UBA1213;s__UBA1213	ND	MGY	MGYG000290424	2054184	211	14189	39.5	95.94	2.35
CADBSM01	MGYG000290425	d__Bacteria;p__Proteobacteria;c__Alphaproteobacteria;o__RF32;f__CAG-239;g__UBA1254;s__UBA1254	ND	MGY	MGYG000290425	1218535	123	14181	36.7	90.26	3.23
CADBLU01	MGYG000290426	d__Bacteria;p__Bacteroidota;c__Bacteroidia;o__Bacteroidales;f__Bacteroidaceae;g__Prevotella;s__Prevotella	ND	MGY	MGYG000290426	4205646	339	17445	53.86	90.85	4.26
CACXBO01	MGYG000290427	d__Bacteria;p__Firmicutes_A;c__Clostridia;o__Oscillospirales;f__Oscillospiraceae;g__RUG626;s__	ND	MGY	MGYG000290427	1377402	231	6929	53.65	83.8	1.34
CACYJA01	MGYG000290428	d__Bacteria;p__Bacteroidota;c__Bacteroidia;o__Bacteroidales;f__UBA932;g__RC9;s__RC9	Charolais	MGY	MGYG000290428	2500875	31	161430	56.28	96.9	0.5
ERZ1462533	MGYG000290429	d__Bacteria;p__Bacteroidota;c__Bacteroidia;o__Bacteroidales;f__Bacteroidaceae;g__Prevotella;s__	ND	MGY	MGYG000290429	2588556	66	63388	44.24	94.8	2026-12-01
CACVMD01	MGYG000290430	d__Bacteria;p__Firmicutes_C;c__Negativicutes;o__Acidaminococcales;f__Acidaminococcaceae;g__Succiniclasticum;s__Succiniclasticum	Luing	MGY	MGYG000290430	1829522	33	82915	59.45	98.14	0
CACZNH01	MGYG000290431	d__Bacteria;p__Bacteroidota;c__Bacteroidia;o__Bacteroidales;f__Muribaculaceae;g__Sodaliphilus;s__Sodaliphilus	Luing	MGY	MGYG000290431	3130512	45	123061	52.88	93.4	1.26
CADCSJ01	MGYG000290432	d__Bacteria;p__Firmicutes_A;c__Clostridia;o__Oscillospirales;f__Oscillospiraceae;g__UBA2922;s__UBA2922	ND	MGY	MGYG000290432	1974304	65	42698	50.61	93.62	0.67
CACZZG01	MGYG000290433	d__Bacteria;p__Firmicutes;c__Bacilli;o__RFN20;f__CAG-826;g__RUG13091;s__RUG13091	Luing	MGY	MGYG000290433	1171691	47	64976	34.87	92.88	2.81
CACXUI01	MGYG000290434	d__Bacteria;p__Firmicutes_A;c__Clostridia;o__Lachnospirales;f__Lachnospiraceae;g__CAG-791;s__CAG-791	Aberdeen Angus	MGY	MGYG000290434	1890496	198	14875	55.1	84.76	3.68
CADCNQ01	MGYG000290435	d__Bacteria;p__Bacteroidota;c__Bacteroidia;o__Bacteroidales;f__Bacteroidaceae;g__UBA4372;s__UBA4372	ND	MGY	MGYG000290435	2460408	37	82180	50.97	91.52	0.56
CADCCT01	MGYG000290436	d__Bacteria;p__Firmicutes_C;c__Negativicutes;o__Acidaminococcales;f__Acidaminococcaceae;g__Succiniclasticum;s__Succiniclasticum	Charolais	MGY	MGYG000290436	2031575	197	12599	49.92	86.33	2.54
CADCQG01	MGYG000290437	d__Bacteria;p__Firmicutes_A;c__Clostridia_A;o__Christensenellales;f__RUG350;g__RUG350;s__RUG350	ND	MGY	MGYG000290437	1101459	129	11488	41.57	87.9	0
ERZ1462741	MGYG000290438	d__Bacteria;p__Bacteroidota;c__Bacteroidia;o__Bacteroidales;f__UBA932;g__UBA1232;s__	Boran	MGY	MGYG000290438	1785917	44	53392	49.06	89.14	0
CADBYG01	MGYG000290439	d__Bacteria;p__Firmicutes_A;c__Clostridia;o__Oscillospirales;f__Acutalibacteraceae;g__Ruminococcus_E;s__Ruminococcus_E	Aberdeen Angus	MGY	MGYG000290439	2568940	52	92370	52.02	98.66	0.67
CADCDR01	MGYG000290440	d__Bacteria;p__Bacteroidota;c__Bacteroidia;o__Bacteroidales;f__UBA932;g__RC9;s__RC9	Luing	MGY	MGYG000290440	2223525	81	62429	56.23	89.5	0.95
CACYCR01	MGYG000290441	d__Bacteria;p__Firmicutes_A;c__Clostridia;o__Oscillospirales;f__Acutalibacteraceae;g__UBA6857;s__	ND	MGY	MGYG000290441	2438415	190	20660	54.12	95.17	3.89
CADCGX01	MGYG000290442	d__Bacteria;p__Firmicutes_A;c__Clostridia;o__Oscillospirales;f__Acutalibacteraceae;g__RUG762;s__RUG762	Luing	MGY	MGYG000290442	2353081	229	16325	53.98	89.71	0
CACXCD01	MGYG000290443	d__Bacteria;p__Firmicutes;c__Bacilli;o__Erysipelotrichales;f__Erysipelotrichaceae;g__Bulleidia;s__Bulleidia	ND	MGY	MGYG000290443	2791691	317	11869	47.77	93.51	2026-09-01
ERZ1461881	MGYG000290444	d__Bacteria;p__Firmicutes_A;c__Clostridia_A;o__Christensenellales;f__UBA1242;g__UBA7867;s__	ND	MGY	MGYG000290444	1061181	17	133318	32.22	89.33	2.25
ERZ1462416	MGYG000290445	d__Bacteria;p__Firmicutes_A;c__Clostridia_A;o__Christensenellales;f__Christensenellaceae;g__QANA01;s__	ND	MGY	MGYG000290445	1477914	77	31761	47.47	87.5	0
CADABY01	MGYG000290446	d__Bacteria;p__Firmicutes_A;c__Clostridia;o__Oscillospirales;f__Acutalibacteraceae;g__CAG-177;s__CAG-177	Luing	MGY	MGYG000290446	2579839	38	92648	45.41	97.72	0
CACXNW01	MGYG000290447	d__Archaea;p__Methanobacteriota;c__Methanobacteria;o__Methanobacteriales;f__Methanobacteriaceae;g__Methanobrevibacter;s__Methanobrevibacter	Aberdeen Angus	MGY	MGYG000290447	3124922	65	88158	2026-09-30	91.36	1.87
CADBGY01	MGYG000290448	d__Bacteria;p__Firmicutes_A;c__Clostridia;o__Oscillospirales;f__Acutalibacteraceae;g__CAG-964;s__CAG-964	Luing	MGY	MGYG000290448	1620747	227	9147	40.23	85.01	1.34
ERZ1462600	MGYG000290449	d__Bacteria;p__Bacteroidota;c__Bacteroidia;o__Bacteroidales;f__Bacteroidaceae;g__UBA4372;s__	Boran	MGY	MGYG000290449	3115218	38	147682	51.87	91.49	0.25
CACYQE01	MGYG000290450	d__Bacteria;p__Proteobacteria;c__Alphaproteobacteria;o__Rs-D84;f__Rs-D84;g__Rs-D84;s__Rs-D84	Luing	MGY	MGYG000290450	864054	97	12426	39.37	85.35	2.38
CADAKJ01	MGYG000290451	d__Bacteria;p__Bacteroidota;c__Bacteroidia;o__Bacteroidales;f__Bacteroidaceae;g__Prevotella;s__Prevotella	Charolais	MGY	MGYG000290451	2728679	83	60175	50.5	82.46	3.64
CACXJW01	MGYG000290452	d__Bacteria;p__Bacteroidota;c__Bacteroidia;o__Bacteroidales;f__UBA932;g__RC9;s__RC9	Limousin	MGY	MGYG000290452	2730989	360	11439	55.95	88.87	5
CACWMB01	MGYG000290453	d__Bacteria;p__Firmicutes_A;c__Clostridia;o__Lachnospirales;f__Lachnospiraceae;g__CAG-791;s__CAG-791	Aberdeen Angus	MGY	MGYG000290453	1988712	353	6894	54.52	82.43	1.29
CADBES01	MGYG000290454	d__Bacteria;p__Firmicutes_A;c__Clostridia;o__Oscillospirales;f__Oscillospiraceae;g__UBA1777;s__	Luing	MGY	MGYG000290454	2346508	38	94241	59.28	89.87	0
CADBSI01	MGYG000290455	d__Bacteria;p__Firmicutes;c__Bacilli;o__RF39;f__UBA660;g__RUG591;s__RUG591	ND	MGY	MGYG000290455	1172626	120	13388	23.87	89.32	4
CACYAU01	MGYG000290456	d__Bacteria;p__Firmicutes_A;c__Clostridia;o__Oscillospirales;f__Oscillospiraceae;g__UBA2922;s__	Aberdeen Angus	MGY	MGYG000290456	1990711	212	15444	53	86.55	4.41
CACZDR01	MGYG000290457	d__Bacteria;p__Firmicutes_A;c__Clostridia;o__Oscillospirales;f__Acutalibacteraceae;g__Ruminococcus_E;s__Ruminococcus_E	Luing	MGY	MGYG000290457	1876184	144	22668	54.06	92.81	3.67
ERZ1462197	MGYG000290458	d__Bacteria;p__Elusimicrobiota;c__Elusimicrobia;o__Elusimicrobiales;f__Elusimicrobiaceae;g__UBA1436;s__	ND	MGY	MGYG000290458	1329847	137	12881	46.53	86.43	2026-05-03
ERZ1461661	MGYG000290459	d__Bacteria;p__Firmicutes;c__Bacilli;o__ML615J-28;f__CAG-313;g__UBA1231;s__	Boran	MGY	MGYG000290459	1295537	120	15946	30.69	88.8	0.67
ERZ1462475	MGYG000290460	d__Bacteria;p__Firmicutes_A;c__Clostridia;o__Lachnospirales;f__Lachnospiraceae;g__Butyrivibrio;s__Butyrivibrio	ND	MGY	MGYG000290460	3276196	55	120491	41.06	98.23	0.89
ERZ1462118	MGYG000290461	d__Bacteria;p__Firmicutes;c__Bacilli;o__Mycoplasmatales;f__Mycoplasmoidaceae;g__Malacoplasma_A;s__	ND	MGY	MGYG000290461	463942	49	12725	25.21	93.27	0
CACVSY01	MGYG000290462	d__Bacteria;p__Bacteroidota;c__Bacteroidia;o__Bacteroidales;f__P3;g__UBA1711;s__UBA1711	Luing	MGY	MGYG000290462	2294010	31	108004	57.64	96.56	2026-08-01
CACVRF01	MGYG000290463	d__Bacteria;p__Bacteroidota;c__Bacteroidia;o__Bacteroidales;f__Bacteroidaceae;g__Prevotella;s__Prevotella	Luing	MGY	MGYG000290463	2960931	77	75559	54.79	96.49	2.17
CACWPZ01	MGYG000290464	d__Bacteria;p__Firmicutes_A;c__Clostridia;o__Lachnospirales;f__Lachnospiraceae;g__RUG306;s__RUG306	Aberdeen Angus	MGY	MGYG000290464	2440116	43	87605	54.92	95.77	0
ERZ1461640	MGYG000290465	d__Bacteria;p__Firmicutes_A;c__Clostridia;o__Oscillospirales;f__Oscillospiraceae;g__UBA1777;s__	Boran	MGY	MGYG000290465	1701960	168	13395	51.3	82.94	0.94
CACWBI01	MGYG000290466	d__Bacteria;p__Bacteroidota;c__Bacteroidia;o__Bacteroidales;f__P3;g__UBA1711;s__UBA1711	Aberdeen Angus	MGY	MGYG000290466	2916258	47	103541	52.75	92.72	2026-08-01
CADACI01	MGYG000290467	d__Bacteria;p__Bacteroidota;c__Bacteroidia;o__Bacteroidales;f__Muribaculaceae;g__Sodaliphilus;s__Sodaliphilus	Luing	MGY	MGYG000290467	2573659	76	53473	56.18	80.75	0.5
CACZKA01	MGYG000290468	d__Bacteria;p__Firmicutes_C;c__Negativicutes;o__Veillonellales;f__Dialisteraceae;g__Dialister;s__Dialister	Charolais	MGY	MGYG000290468	2294394	133	24574	52.3	98.76	0
ERZ1462200	MGYG000290469	d__Bacteria;p__Bacteroidota;c__Bacteroidia;o__Bacteroidales;f__Bacteroidaceae;g__UBA4372;s__	Boran	MGY	MGYG000290469	2825378	38	109366	47.38	94.76	0.93
CACXSJ01	MGYG000290470	d__Bacteria;p__Firmicutes_A;c__Clostridia;o__Oscillospirales;f__Acutalibacteraceae;g__RUG420;s__RUG420	Limousin	MGY	MGYG000290470	1707395	262	8392	58.44	86.33	3.69
CACWIT01	MGYG000290471	d__Bacteria;p__Bacteroidota;c__Bacteroidia;o__Bacteroidales;f__P3;g__UBA1711;s__UBA1711	Limousin	MGY	MGYG000290471	1950686	112	23666	52.82	89.96	1.68
CADANE01	MGYG000290472	d__Bacteria;p__Actinobacteriota;c__Coriobacteriia;o__Coriobacteriales;f__Atopobiaceae;g__UBA1367;s__UBA1367	Luing	MGY	MGYG000290472	2872916	33	144298	60.05	99.19	1.61
CACZTY01	MGYG000290473	d__Bacteria;p__Bacteroidota;c__Bacteroidia;o__Bacteroidales;f__Paludibacteraceae;g__RF16;s__RF16	Charolais	MGY	MGYG000290473	1924344	93	32468	49.2	85.77	0.81
CACWZU01	MGYG000290474	d__Bacteria;p__Firmicutes_A;c__Clostridia;o__Lachnospirales;f__Lachnospiraceae;g__AC2028;s__AC2028	Limousin	MGY	MGYG000290474	2574532	295	12435	46.72	86.03	3.86
CACVMH01	MGYG000290475	d__Bacteria;p__Bacteroidota;c__Bacteroidia;o__Bacteroidales;f__UBA932;g__RC9;s__RC9	Luing	MGY	MGYG000290475	2181430	108	32236	56.94	84.49	1.56
CADBIG01	MGYG000290476	d__Bacteria;p__Firmicutes_C;c__Negativicutes;o__Selenomonadales;f__Selenomonadaceae;g__Selenomonas_A;s__Selenomonas_A	Charolais	MGY	MGYG000290476	2644002	65	72356	49.21	99.07	0.08
ERZ1461955	MGYG000290477	d__Bacteria;p__Bacteroidota;c__Bacteroidia;o__Bacteroidales;f__Bacteroidaceae;g__UBA4372;s__	ND	MGY	MGYG000290477	3514162	125	47271	51.7	92.91	1.49
ERZ1461697	MGYG000290478	d__Bacteria;p__Firmicutes_A;c__Clostridia;o__Oscillospirales;f__CAG-272;g__UBA1248;s__	ND	MGY	MGYG000290478	2351298	199	15283	50.4	89.8	1.34
CADAOD01	MGYG000290479	d__Bacteria;p__Bacteroidota;c__Bacteroidia;o__Bacteroidales;f__Bacteroidaceae;g__Prevotella;s__Prevotella	Charolais	MGY	MGYG000290479	3013968	65	74203	47.39	80.34	0
CADAXE01	MGYG000290480	d__Bacteria;p__Bacteroidota;c__Bacteroidia;o__Bacteroidales;f__UBA932;g__RC9;s__RC9	Charolais	MGY	MGYG000290480	1858274	229	9716	53.28	80.67	1.75
CACZBN01	MGYG000290481	d__Bacteria;p__Bacteroidota;c__Bacteroidia;o__Bacteroidales;f__Bacteroidaceae;g__UBA4334;s__UBA4334	Charolais	MGY	MGYG000290481	3058034	55	81404	47.37	94.07	0.19
CACXAE01	MGYG000290482	d__Bacteria;p__Proteobacteria;c__Gammaproteobacteria;o__Enterobacterales;f__Succinivibrionaceae;g__UBA2804;s__UBA2804	Limousin	MGY	MGYG000290482	2749341	283	15059	42.83	88.79	0.29
CACYMQ01	MGYG000290483	d__Bacteria;p__Firmicutes_A;c__Clostridia;o__Lachnospirales;f__Lachnospiraceae;g__Eubacterium_Q;s__Eubacterium_Q	Charolais	MGY	MGYG000290483	3008555	96	50671	50.43	97.32	0.34
CADABZ01	MGYG000290484	d__Bacteria;p__Firmicutes_A;c__Clostridia;o__Peptostreptococcales;f__Anaerovoracaceae;g__RUG099;s__RUG099	Luing	MGY	MGYG000290484	2501825	63	102307	48.33	97.89	0.71
ERZ1462449	MGYG000290485	d__Bacteria;p__Firmicutes_A;c__Clostridia;o__Oscillospirales;f__Acutalibacteraceae;g__Ruminococcus_E;s__	ND	MGY	MGYG000290485	1728243	55	49898	53.51	97.48	0.67
CACZJD01	MGYG000290486	d__Bacteria;p__Firmicutes_A;c__Clostridia;o__Lachnospirales;f__Lachnospiraceae;g__CAG-791;s__CAG-791	Luing	MGY	MGYG000290486	3004864	219	22324	51.81	93.62	2.86
CACXQT01	MGYG000290487	d__Bacteria;p__Firmicutes;c__Bacilli;o__RFN20;f__CAG-826;g__UBA733;s__UBA733	Aberdeen Angus	MGY	MGYG000290487	1337519	133	12626	49.01	89.17	2026-12-01
CADAUT01	MGYG000290488	d__Bacteria;p__Firmicutes_A;c__Clostridia;o__Lachnospirales;f__Lachnospiraceae;g__UBA629;s__UBA629	Luing	MGY	MGYG000290488	1916849	42	86339	46.42	95.41	0
ERZ1461736	MGYG000290489	d__Bacteria;p__Bacteroidota;c__Bacteroidia;o__Bacteroidales;f__Bacteroidaceae;g__UBA4372;s__	ND	MGY	MGYG000290489	2742882	64	59637	48.83	87.95	0.71
CADCGU01	MGYG000290491	d__Bacteria;p__Bacteroidota;c__Bacteroidia;o__Bacteroidales;f__UBA932;g__RC9;s__RC9	Luing	MGY	MGYG000290491	1818151	196	12772	53.62	85.79	0.48
CACYER01	MGYG000290492	d__Bacteria;p__Firmicutes_A;c__Clostridia;o__Oscillospirales;f__Acutalibacteraceae;g__RUG420;s__RUG420	Luing	MGY	MGYG000290492	1762992	205	13483	58.22	85.1	4.16
CACWST01	MGYG000290493	d__Bacteria;p__Bacteroidota;c__Bacteroidia;o__Bacteroidales;f__UBA932;g__Bact-11;s__Bact-11	Aberdeen Angus	MGY	MGYG000290493	2705943	41	160444	56.67	94.52	1.35
CACYMF01	MGYG000290494	d__Bacteria;p__Bacteroidota;c__Bacteroidia;o__Bacteroidales;f__P3;g__UBA1711;s__UBA1711	Charolais	MGY	MGYG000290494	2333596	42	94622	55.58	95.2	2.15
CADCNV01	MGYG000290495	d__Bacteria;p__Cyanobacteria;c__Vampirovibrionia;o__Gastranaerophilales;f__Gastranaerophilaceae;g__UBA2813;s__UBA2813	ND	MGY	MGYG000290495	1619990	84	29087	34	80.06	1.71
ERZ1462660	MGYG000290496	d__Bacteria;p__Firmicutes_A;c__Clostridia;o__Oscillospirales;f__CAG-272;g__UBA1740;s__	Boran	MGY	MGYG000290496	1989921	93	37300	59.24	94.27	0.34
CACVSL01	MGYG000290497	d__Bacteria;p__Bacteroidota;c__Bacteroidia;o__Bacteroidales;f__Bacteroidaceae;g__UBA4372;s__UBA4372	Charolais	MGY	MGYG000290497	2084525	149	23534	56.65	87.54	0.6
CACXER01	MGYG000290498	d__Bacteria;p__Elusimicrobiota;c__Elusimicrobia;o__Elusimicrobiales;f__Elusimicrobiaceae;g__UBA1436;s__UBA1436	ND	MGY	MGYG000290498	1357042	102	20582	46.88	89.3	2026-12-01
CACVLG01	MGYG000290499	d__Bacteria;p__Firmicutes_A;c__Clostridia;o__Lachnospirales;f__Lachnospiraceae;g__CAG-603;s__CAG-603	Luing	MGY	MGYG000290499	2052273	52	112906	34.74	97.32	0
CACWLE01	MGYG000290500	d__Bacteria;p__Firmicutes_A;c__Clostridia;o__Oscillospirales;f__Ruminococcaceae;g__Ruminococcus_D;s__Ruminococcus_D	Aberdeen Angus	MGY	MGYG000290500	3538781	111	65329	45.12	98.63	0.68
CACZWU01	MGYG000290501	d__Bacteria;p__Bacteroidota;c__Bacteroidia;o__Bacteroidales;f__UBA932;g__Bact-11;s__Bact-11	Luing	MGY	MGYG000290501	1866652	59	51205	58.35	81.75	2026-06-01
CADBQX01	MGYG000290502	d__Bacteria;p__Bacteroidota;c__Bacteroidia;o__Bacteroidales;f__Muribaculaceae;g__Sodaliphilus;s__Sodaliphilus	ND	MGY	MGYG000290502	2099734	257	10271	56.2	87.97	1.58
ERZ1462354	MGYG000290503	d__Bacteria;p__Bacteroidota;c__Bacteroidia;o__Bacteroidales;f__Bacteroidaceae;g__UBA4372;s__	Boran	MGY	MGYG000290503	2635777	101	45025	50.52	88.93	0.71
CACZKS01	MGYG000290504	d__Bacteria;p__Bacteroidota;c__Bacteroidia;o__Bacteroidales;f__P3;g__UBA1711;s__UBA1711	Charolais	MGY	MGYG000290504	2456762	39	93506	56.84	90.75	0.54
CADAZL01	MGYG000290505	d__Bacteria;p__Bacteroidota;c__Bacteroidia;o__Bacteroidales;f__Muribaculaceae;g__Sodaliphilus;s__Sodaliphilus	Charolais	MGY	MGYG000290505	3510272	19	267994	51.19	94.53	2026-07-01
ERZ1462391	MGYG000290506	d__Bacteria;p__Proteobacteria;c__Alphaproteobacteria;o__Rs-D84;f__Rs-D84;g__Rs-D84;s__	ND	MGY	MGYG000290506	899146	50	28398	36.51	84.05	2026-02-02
CADBZK01	MGYG000290507	d__Bacteria;p__Firmicutes_A;c__Clostridia;o__Lachnospirales;f__Lachnospiraceae;g__UBA1066;s__UBA1066	Limousin	MGY	MGYG000290507	1906840	154	18036	52.83	82.12	1.96
CADCRO01	MGYG000290508	d__Bacteria;p__Firmicutes;c__Bacilli;o__Erysipelotrichales;f__Erysipelotrichaceae;g__Bulleidia;s__Bulleidia	ND	MGY	MGYG000290508	2292756	428	6373	49.96	85.99	0.93
CADCIE01	MGYG000290509	d__Bacteria;p__Firmicutes_A;c__Clostridia;o__Lachnospirales;f__Lachnospiraceae;g__CAG-603;s__CAG-603	Charolais	MGY	MGYG000290509	2357739	72	68859	33.89	99.33	1.34
ERZ1462178	MGYG000290510	d__Bacteria;p__Verrucomicrobiota;c__Kiritimatiellae;o__LD1-PB3;f__Lenti-01;g__CACXEY01;s__	ND	MGY	MGYG000290510	2971805	78	55267	65.29	85.98	2026-06-02
CADBXD01	MGYG000290511	d__Bacteria;p__Firmicutes;c__Bacilli;o__RF39;f__UBA660;g__UMGS1449;s__UMGS1449	Limousin	MGY	MGYG000290511	1021165	41	30585	27.45	86.8	4.49
ERZ1462578	MGYG000290512	d__Bacteria;p__Firmicutes_A;c__Clostridia;o__Peptostreptococcales;f__Anaerovoracaceae;g__RUG11894;s__	Boran	MGY	MGYG000290512	1579676	169	11299	54.97	87.27	0.24
ERZ1462160	MGYG000290513	d__Bacteria;p__Proteobacteria;c__Alphaproteobacteria;o__Rs-D84;f__Rs-D84;g__Rs-D84;s__	ND	MGY	MGYG000290513	800468	50	21406	37.48	85.61	2026-01-01
CADCIH01	MGYG000290514	d__Bacteria;p__Bacteroidota;c__Bacteroidia;o__Bacteroidales;f__F082;g__F082;s__F082	Luing	MGY	MGYG000290514	2457948	34	122251	50.38	91.13	0.09
CADCIU01	MGYG000290515	d__Bacteria;p__Firmicutes_A;c__Clostridia;o__Lachnospirales;f__Lachnospiraceae;g__CAG-791;s__CAG-791	Luing	MGY	MGYG000290515	3295729	146	43620	52.21	92.33	4.75
CADAMJ01	MGYG000290516	d__Bacteria;p__Actinobacteriota;c__Coriobacteriia;o__Coriobacteriales;f__Atopobiaceae;g__Olegusella;s__Olegusella	Charolais	MGY	MGYG000290516	2250076	178	20665	64.18	95.54	0
ERZ1462366	MGYG000290517	d__Bacteria;p__Proteobacteria;c__Alphaproteobacteria;o__Rs-D84;f__Rs-D84;g__Rs-D84;s__	ND	MGY	MGYG000290517	740383	58	19821	41.35	82.01	0
CACXNX01	MGYG000290518	d__Bacteria;p__Firmicutes_A;c__Clostridia;o__Oscillospirales;f__Acutalibacteraceae;g__RUG420;s__RUG420	Aberdeen Angus	MGY	MGYG000290518	1743890	214	11717	58.3	91.11	2026-01-01
CADBBK01	MGYG000290519	d__Bacteria;p__Bacteroidota;c__Bacteroidia;o__Bacteroidales;f__Muribaculaceae;g__Sodaliphilus;s__Sodaliphilus	Charolais	MGY	MGYG000290519	3199214	58	85784	53.81	94.06	1.45
ERZ1461876	MGYG000290520	d__Bacteria;p__Bacteroidota;c__Bacteroidia;o__Bacteroidales;f__Bacteroidaceae;g__Prevotella;s__Prevotella	ND	MGY	MGYG000290520	2758748	116	47211	46.72	93.22	3.94
ERZ1462798	MGYG000290521	d__Bacteria;p__Bacteroidota;c__Bacteroidia;o__Bacteroidales;f__UBA932;g__RC9;s__	Boran	MGY	MGYG000290521	1897996	123	23654	51.97	91.93	0.48
CADAQX01	MGYG000290522	d__Bacteria;p__Bacteroidota;c__Bacteroidia;o__Bacteroidales;f__P3;g__UBA1711;s__UBA1711	Luing	MGY	MGYG000290522	2977099	40	118739	52.28	93.26	0.54
CACVNG01	MGYG000290523	d__Bacteria;p__Firmicutes_A;c__Clostridia;o__Oscillospirales;f__Oscillospiraceae;g__CAG-110;s__CAG-110	Charolais	MGY	MGYG000290523	2405136	57	70733	59.99	97.09	0.67
ERZ1462593	MGYG000290524	d__Bacteria;p__Bacteroidota;c__Bacteroidia;o__Bacteroidales;f__UBA1715;g__UBA1715;s__	ND	MGY	MGYG000290524	2656009	107	40849	40.15	96.02	0.27
CADAJN01	MGYG000290525	d__Bacteria;p__Proteobacteria;c__Alphaproteobacteria;o__RF32;f__CAG-239;g__RUG410;s__RUG410	Charolais	MGY	MGYG000290525	1587159	13	144001	42.09	94.62	0
CACZPP01	MGYG000290526	d__Bacteria;p__Firmicutes_A;c__Clostridia;o__Lachnospirales;f__Lachnospiraceae;g__UBA2912;s__UBA2912	ND	MGY	MGYG000290526	2317865	59	92170	50.73	98.21	0
ERZ1462267	MGYG000290527	d__Bacteria;p__Bacteroidota;c__Bacteroidia;o__Bacteroidales;f__UBA932;g__RC9;s__	ND	MGY	MGYG000290527	2677873	67	54166	52.39	95.71	2026-03-01
ERZ1462114	MGYG000290528	d__Bacteria;p__Firmicutes_C;c__Negativicutes;o__Selenomonadales;f__Selenomonadaceae;g__UBA3796;s__UBA3796	ND	MGY	MGYG000290528	2276617	188	16240	52.69	96.65	0
ERZ1462089	MGYG000290529	d__Bacteria;p__Firmicutes_A;c__Clostridia_A;o__Christensenellales;f__UBA1242;g__UBA11517;s__	Boran	MGY	MGYG000290529	865656	15	105139	35.67	87.98	2026-12-01
CADCOT01	MGYG000290530	d__Bacteria;p__Spirochaetota;c__Spirochaetia;o__Sphaerochaetales;f__Sphaerochaetaceae;g__UBA1265;s__UBA1265	ND	MGY	MGYG000290530	1535884	150	14340	43.6	90.91	2026-02-01
CACXRZ01	MGYG000290531	d__Bacteria;p__Firmicutes_A;c__Clostridia;o__Oscillospirales;f__Acutalibacteraceae;g__RUG762;s__RUG762	Aberdeen Angus	MGY	MGYG000290531	2172426	73	53895	47.84	96	0
CADCBY01	MGYG000290532	d__Bacteria;p__Firmicutes_A;c__Clostridia;o__Oscillospirales;f__Oscillospiraceae;g__UBA1777;s__UBA1777	Charolais	MGY	MGYG000290532	1942479	129	23039	61.69	85.23	2026-03-01
CACWHW01	MGYG000290533	d__Bacteria;p__Actinobacteriota;c__Coriobacteriia;o__Coriobacteriales;f__Atopobiaceae;g__Olsenella_B;s__Olsenella_B	Aberdeen Angus	MGY	MGYG000290533	1841094	228	11915	63.73	80.81	4.41
CADCEZ01	MGYG000290534	d__Bacteria;p__Bacteroidota;c__Bacteroidia;o__Bacteroidales;f__Bacteroidaceae;g__UBA4372;s__UBA4372	Luing	MGY	MGYG000290534	3402037	227	22795	54.49	85.46	3.73
CADATH01	MGYG000290535	d__Bacteria;p__Actinobacteriota;c__Coriobacteriia;o__Coriobacteriales;f__Atopobiaceae;g__UBA1367;s__UBA1367	Charolais	MGY	MGYG000290535	2676294	55	78000	60.42	99.19	0.81
CACWZE01	MGYG000290536	d__Bacteria;p__Bacteroidota;c__Bacteroidia;o__Bacteroidales;f__Bacteroidaceae;g__UBA2918;s__UBA2918	Limousin	MGY	MGYG000290536	2332201	49	92422	43.64	89.45	0.51
CACWNC01	MGYG000290537	d__Bacteria;p__Actinobacteriota;c__Coriobacteriia;o__Coriobacteriales;f__Atopobiaceae;g__UBA7748;s__UBA7748	Limousin	MGY	MGYG000290537	2481545	54	79323	59.86	99.19	0.81
CACZOD01	MGYG000290538	d__Bacteria;p__Firmicutes_A;c__Clostridia;o__Oscillospirales;f__Acutalibacteraceae;g__Eubacterium_R;s__	ND	MGY	MGYG000290538	1895402	190	16001	40.9	94.02	1.34
CACYTD01	MGYG000290539	d__Bacteria;p__Actinobacteriota;c__Coriobacteriia;o__Coriobacteriales;f__Atopobiaceae;g__Olegusella;s__Olegusella	Charolais	MGY	MGYG000290539	2121267	269	11179	64.29	86.78	4.82
ERZ1462415	MGYG000290540	d__Bacteria;p__Bacteroidota;c__Bacteroidia;o__Bacteroidales;f__WCHB1-69;g__F23-D06;s__	Boran	MGY	MGYG000290540	2871638	124	31315	51.57	90.4	2.26
CADBBW01	MGYG000290541	d__Archaea;p__Methanobacteriota;c__Methanobacteria;o__Methanobacteriales;f__Methanobacteriaceae;g__Methanobrevibacter_B;s__Methanobrevibacter_B	Luing	MGY	MGYG000290541	2025212	131	24884	25.76	96.8	0.8
CACZUM01	MGYG000290542	d__Archaea;p__Methanobacteriota;c__Methanobacteria;o__Methanobacteriales;f__Methanobacteriaceae;g__Methanobrevibacter_A;s__Methanobrevibacter_A	Charolais	MGY	MGYG000290542	2270772	51	77894	32.6	95.54	0
ERZ1461617	MGYG000290543	d__Bacteria;p__Bacteroidota;c__Bacteroidia;o__Bacteroidales;f__UBA932;g__RC9;s__	Boran	MGY	MGYG000290543	1983148	217	11657	52.39	80.42	0.48
ERZ1462657	MGYG000290544	d__Bacteria;p__Bacteroidota;c__Bacteroidia;o__Bacteroidales;f__Bacteroidaceae;g__Prevotella;s__	Boran	MGY	MGYG000290544	2086710	76	33335	49.53	83.26	0.19
CADBKJ01	MGYG000290545	d__Bacteria;p__Spirochaetota;c__Spirochaetia;o__Treponematales;f__Treponemataceae;g__Treponema_D;s__Treponema_D	Charolais	MGY	MGYG000290545	2629743	233	17475	49.83	91.88	0.35
ERZ1461908	MGYG000290546	d__Bacteria;p__Bacteroidota;c__Bacteroidia;o__Bacteroidales;f__Bacteroidaceae;g__Prevotella;s__	Boran	MGY	MGYG000290546	2567333	189	18290	47.98	89.64	3.42
CACXQK01	MGYG000290547	d__Bacteria;p__Firmicutes;c__Bacilli;o__Erysipelotrichales;f__Erysipelotrichaceae;g__UBA636;s__UBA636	Limousin	MGY	MGYG000290547	1665629	279	7102	46.9	82.22	2026-06-04
ERZ1462338	MGYG000290548	d__Bacteria;p__Firmicutes_A;c__Clostridia;o__Oscillospirales;f__CAG-272;g__UMGS1865;s__	ND	MGY	MGYG000290548	1309584	107	16837	53.26	82.66	2026-01-01
ERZ1462782	MGYG000290549	d__Bacteria;p__Bacteroidota;c__Bacteroidia;o__Bacteroidales;f__UBA932;g__Bact-11;s__	Boran	MGY	MGYG000290549	2300896	68	59942	58.87	89.46	0.48
CADBHA01	MGYG000290550	d__Bacteria;p__Firmicutes_A;c__Clostridia;o__Oscillospirales;f__Oscillospiraceae;g__UBA1777;s__UBA1777	Luing	MGY	MGYG000290550	1919805	99	28391	59.01	84.27	1.34
CADCLD01	MGYG000290551	d__Bacteria;p__Firmicutes_A;c__Clostridia;o__Oscillospirales;f__Ruminococcaceae;g__Ruminococcus_D;s__Ruminococcus_D	Aberdeen Angus	MGY	MGYG000290551	1827340	210	12347	45.79	84.36	1.86
CACYBZ01	MGYG000290552	d__Bacteria;p__Firmicutes_A;c__Clostridia;o__Oscillospirales;f__Acutalibacteraceae;g__CAG-964;s__CAG-964	ND	MGY	MGYG000290552	2239832	480	5297	40.77	83.85	4.79
CACYPC01	MGYG000290553	d__Bacteria;p__Actinobacteriota;c__Coriobacteriia;o__Coriobacteriales;f__Atopobiaceae;g__UBA7748;s__UBA7748	Charolais	MGY	MGYG000290553	2470546	87	53798	59.83	98.66	0.81
ERZ1462575	MGYG000290554	d__Bacteria;p__Firmicutes_A;c__Clostridia_A;o__Christensenellales;f__Christensenellaceae;g__QANA01;s__	ND	MGY	MGYG000290554	1467786	110	20515	47.42	86.69	1.21
CACZTB01	MGYG000290555	d__Bacteria;p__Firmicutes;c__Bacilli;o__Mycoplasmatales;f__Mycoplasmoidaceae;g__Malacoplasma_A;s__Malacoplasma_A	ND	MGY	MGYG000290555	507470	103	5602	26.67	86.97	3.85
CACWYR01	MGYG000290556	d__Bacteria;p__Bacteroidota;c__Bacteroidia;o__Bacteroidales;f__Muribaculaceae;g__Sodaliphilus;s__Sodaliphilus	Aberdeen Angus	MGY	MGYG000290556	2587810	260	14050	46.83	88.06	2.96
CADBIK01	MGYG000290557	d__Bacteria;p__Bacteroidota;c__Bacteroidia;o__Bacteroidales;f__Bacteroidaceae;g__UBA4372;s__UBA4372	Charolais	MGY	MGYG000290557	2880661	47	112194	47.04	90.8	0.26
CADAFO01	MGYG000290558	d__Bacteria;p__Bacteroidota;c__Bacteroidia;o__Bacteroidales;f__Paludibacteraceae;g__RF16;s__RF16	Luing	MGY	MGYG000290558	2409557	132	25459	51.16	87.63	3.76
ERZ1462439	MGYG000290559	d__Bacteria;p__Firmicutes_A;c__Clostridia;o__Oscillospirales;f__Acutalibacteraceae;g__RUG612;s__	Boran	MGY	MGYG000290559	1613303	230	8079	55.48	81.62	0.34
CADBLH01	MGYG000290560	d__Bacteria;p__Proteobacteria;c__Alphaproteobacteria;o__Rs-D84;f__Rs-D84;g__Rs-D84;s__Rs-D84	Charolais	MGY	MGYG000290560	892888	14	183802	41.95	87.91	0
CACYDS01	MGYG000290561	d__Bacteria;p__Proteobacteria;c__Alphaproteobacteria;o__RUG11792;f__RUG11792;g__RUG11420;s__RUG11420	ND	MGY	MGYG000290561	885516	116	9000	38.22	87.61	0
CADBCS01	MGYG000290562	d__Bacteria;p__Actinobacteriota;c__Coriobacteriia;o__Coriobacteriales;f__Atopobiaceae;g__RUG440;s__RUG440	Luing	MGY	MGYG000290562	3039575	64	97292	61.56	98.79	2.42
CACZUP01	MGYG000290563	d__Bacteria;p__Bacteroidota;c__Bacteroidia;o__Bacteroidales;f__Muribaculaceae;g__Sodaliphilus;s__Sodaliphilus	Charolais	MGY	MGYG000290563	2898778	66	74351	46.66	92.19	1.38
CADAKU01	MGYG000290564	d__Bacteria;p__Bacteroidota;c__Bacteroidia;o__Bacteroidales;f__P3;g__UBA1711;s__UBA1711	Charolais	MGY	MGYG000290564	2276631	36	105913	57.61	88.17	0.54
CACXSV01	MGYG000290565	d__Bacteria;p__Bacteroidota;c__Bacteroidia;o__Bacteroidales;f__Paludibacteraceae;g__RF16;s__RF16	Limousin	MGY	MGYG000290565	2355545	59	61922	50.4	95.65	2.33
CACXMU01	MGYG000290566	d__Bacteria;p__Proteobacteria;c__Gammaproteobacteria;o__Burkholderiales;f__Burkholderiaceae;g__Duodenibacillus;s__Duodenibacillus	Aberdeen Angus	MGY	MGYG000290566	2049013	249	10857	60.29	92.4	3.23
CACVLE01	MGYG000290567	d__Bacteria;p__Firmicutes_A;c__Clostridia;o__Oscillospirales;f__Acutalibacteraceae;g__RUG762;s__RUG762	Luing	MGY	MGYG000290567	2775318	231	20689	53.55	95.16	0.34
CADARA01	MGYG000290568	d__Bacteria;p__Bacteroidota;c__Bacteroidia;o__Bacteroidales;f__Bacteroidaceae;g__Prevotella;s__Prevotella	Luing	MGY	MGYG000290568	3004293	117	43181	49.01	91.47	2.44
CADCEA01	MGYG000290569	d__Bacteria;p__Bacteroidota;c__Bacteroidia;o__Bacteroidales;f__Paludibacteraceae;g__RF16;s__RF16	Luing	MGY	MGYG000290569	2022403	95	31795	49.64	89.78	2026-08-01
CACZYZ01	MGYG000290570	d__Bacteria;p__Firmicutes;c__Bacilli;o__Lactobacillales;f__Streptococcaceae;g__Streptococcus;s__Streptococcus	Luing	MGY	MGYG000290570	1567700	83	33589	37.45	90.04	0.22
ERZ1462409	MGYG000290571	d__Bacteria;p__Bacteroidota;c__Bacteroidia;o__Bacteroidales;f__Bacteroidaceae;g__Prevotella;s__	ND	MGY	MGYG000290571	3892772	149	37007	41.71	97.71	0.19
ERZ1461942	MGYG000290572	d__Bacteria;p__Firmicutes;c__Bacilli;o__RF39;f__UBA660;g__CAG-460;s__	ND	MGY	MGYG000290572	1057696	35	49416	29.17	88.48	2026-12-01
CADAKR01	MGYG000290573	d__Bacteria;p__Actinobacteriota;c__Coriobacteriia;o__Coriobacteriales;f__Eggerthellaceae;g__UBA9715;s__UBA9715	Charolais	MGY	MGYG000290573	2008239	359	6720	61.28	86.74	3.58
CACYQV01	MGYG000290574	d__Bacteria;p__Bacteroidota;c__Bacteroidia;o__Bacteroidales;f__Bacteroidaceae;g__Prevotella;s__Prevotella	Luing	MGY	MGYG000290574	2303489	240	13319	49.31	80.85	2026-08-03
CADCQD01	MGYG000290575	d__Bacteria;p__Firmicutes_A;c__Clostridia;o__Lachnospirales;f__Lachnospiraceae;g__UBA1267;s__UBA1267	ND	MGY	MGYG000290575	2532695	367	9030	53.96	82.93	3.16
CACXVI01	MGYG000290576	d__Bacteria;p__Firmicutes_A;c__Clostridia;o__Oscillospirales;f__Acutalibacteraceae;g__RUG420;s__RUG420	Aberdeen Angus	MGY	MGYG000290576	1830406	195	12998	58.3	87.12	2.35
CADAHR01	MGYG000290577	d__Bacteria;p__Bacteroidota;c__Bacteroidia;o__Bacteroidales;f__Bacteroidaceae;g__UBA4372;s__UBA4372	Charolais	MGY	MGYG000290577	3249505	70	75056	56.38	87.92	0.93
CADATE01	MGYG000290578	d__Bacteria;p__Bacteroidota;c__Bacteroidia;o__Bacteroidales;f__Bacteroidaceae;g__Prevotella;s__Prevotella	Charolais	MGY	MGYG000290578	2748286	71	51984	46.41	93.76	0.57
CADARI01	MGYG000290579	d__Bacteria;p__Firmicutes_A;c__Clostridia;o__Lachnospirales;f__Lachnospiraceae;g__ISDg;s__ISDg	Luing	MGY	MGYG000290579	2414966	197	18744	55.04	92.62	1.34
CADBVC01	MGYG000290580	d__Bacteria;p__Bacteroidota;c__Bacteroidia;o__Bacteroidales;f__Bacteroidaceae;g__Prevotella;s__Prevotella	Aberdeen Angus	MGY	MGYG000290580	3748834	63	112323	53.98	92.96	2026-08-01
CADAKZ01	MGYG000290581	d__Bacteria;p__Firmicutes_A;c__Clostridia;o__Lachnospirales;f__Lachnospiraceae;g__CAG-791;s__CAG-791	Charolais	MGY	MGYG000290581	2190065	229	15438	56.01	86.64	0.98
CADAER01	MGYG000290582	d__Bacteria;p__Firmicutes_A;c__Clostridia;o__Oscillospirales;f__Acutalibacteraceae;g__CAG-177;s__	Luing	MGY	MGYG000290582	2255057	114	32538	48.05	80.05	2026-01-02
CACVRU01	MGYG000290583	d__Bacteria;p__Bacteroidota;c__Bacteroidia;o__Bacteroidales;f__F082;g__F082;s__F082	Luing	MGY	MGYG000290583	3235920	93	64692	49.9	92.2	0
ERZ1461681	MGYG000290584	d__Bacteria;p__Proteobacteria;c__Alphaproteobacteria;o__RF32;f__CAG-239;g__UBA1254;s__	Boran	MGY	MGYG000290584	1395579	100	21554	38.33	94.89	2026-01-01
CACXHG01	MGYG000290585	d__Bacteria;p__Bacteroidota;c__Bacteroidia;o__Bacteroidales;f__UBA932;g__RUG11257;s__RUG11257	ND	MGY	MGYG000290585	2074366	271	11168	56.21	89.29	2.62
ERZ1462299	MGYG000290586	d__Bacteria;p__Verrucomicrobiota;c__Kiritimatiellae;o__LD1-PB3;f__Lenti-01;g__CACXEY01;s__	ND	MGY	MGYG000290586	2814013	155	29060	65.27	81.93	2026-07-02
CADBEM01	MGYG000290587	d__Bacteria;p__Bacteroidota;c__Bacteroidia;o__Bacteroidales;f__Bacteroidaceae;g__Prevotella;s__Prevotella	Charolais	MGY	MGYG000290587	3430939	57	103412	50.02	98.51	0.31
ERZ1462095	MGYG000290588	d__Bacteria;p__Firmicutes_A;c__Clostridia;o__Lachnospirales;f__Lachnospiraceae;g__UBA3766;s__	ND	MGY	MGYG000290588	2712439	106	39982	43.44	95.15	0.9
ERZ1461674	MGYG000290589	d__Bacteria;p__Cyanobacteria;c__Vampirovibrionia;o__Gastranaerophilales;f__Gastranaerophilaceae;g__CAG-196;s__	Boran	MGY	MGYG000290589	2115099	97	27254	34.79	81.23	0.85
ERZ1462667	MGYG000290590	d__Bacteria;p__Elusimicrobiota;c__Elusimicrobia;o__Elusimicrobiales;f__Elusimicrobiaceae;g__UBA1436;s__	Boran	MGY	MGYG000290590	1329739	47	37877	52.88	87.09	2026-12-01
CADBTA01	MGYG000290591	d__Bacteria;p__Actinobacteriota;c__Actinomycetia;o__Mycobacteriales;f__Mycobacteriaceae;g__Corynebacterium;s__Corynebacterium	ND	MGY	MGYG000290591	2028700	322	7307	64.44	81.4	0.75
CADAIJ01	MGYG000290592	d__Bacteria;p__Firmicutes;c__Bacilli;o__RFN20;f__CAG-826;g__UBA3207;s__UBA3207	Charolais	MGY	MGYG000290592	1504250	14	143416	33.59	97.75	2026-12-01
CACWIY01	MGYG000290593	d__Bacteria;p__Firmicutes_A;c__Clostridia;o__Oscillospirales;f__Oscillospiraceae;g__UBA1777;s__UBA1777	Aberdeen Angus	MGY	MGYG000290593	2562307	307	12577	58.58	87.57	2026-01-01
CADACJ01	MGYG000290594	d__Bacteria;p__Bacteroidota;c__Bacteroidia;o__Bacteroidales;f__Bacteroidaceae;g__UBA3839;s__UBA3839	Luing	MGY	MGYG000290594	2639330	72	50647	54.62	93.13	0.74
CACXQL01	MGYG000290595	d__Bacteria;p__Bacteroidota;c__Bacteroidia;o__Bacteroidales;f__Bacteroidaceae;g__Prevotella;s__Prevotella	Aberdeen Angus	MGY	MGYG000290595	2672784	97	46019	46.66	93.01	1.68
CACYJR01	MGYG000290596	d__Archaea;p__Methanobacteriota;c__Methanobacteria;o__Methanobacteriales;f__Methanobacteriaceae;g__Methanobrevibacter_A;s__Methanobrevibacter_A	Charolais	MGY	MGYG000290596	3173759	215	26537	32.48	93.47	2026-08-04
CADAQF01	MGYG000290597	d__Bacteria;p__Firmicutes_A;c__Clostridia_A;o__Christensenellales;f__CAG-74;g__UBA4246;s__UBA4246	Luing	MGY	MGYG000290597	2624818	67	63908	60.09	93.15	0.88
CACXZD01	MGYG000290598	d__Bacteria;p__Bacteroidota;c__Bacteroidia;o__Bacteroidales;f__UBA932;g__RC9;s__RC9	Limousin	MGY	MGYG000290598	2312207	155	29982	56.2	87.92	0.48
CADBFN01	MGYG000290599	d__Bacteria;p__Cyanobacteria;c__Vampirovibrionia;o__Gastranaerophilales;f__Gastranaerophilaceae;g__UBA2813;s__UBA2813	Luing	MGY	MGYG000290599	1785283	47	55230	32.73	82.05	0
CADAXN01	MGYG000290600	d__Bacteria;p__Firmicutes;c__Bacilli;o__Mycoplasmatales;f__Mycoplasmoidaceae;g__Malacoplasma_A;s__Malacoplasma_A	Charolais	MGY	MGYG000290600	496386	36	17658	28.59	91.15	0.38
CACZPZ01	MGYG000290601	d__Bacteria;p__Firmicutes_A;c__Clostridia_A;o__Christensenellales;f__CAG-74;g__RUG756;s__RUG756	ND	MGY	MGYG000290601	3099426	390	9829	59.64	92.51	3.24
CACXDQ01	MGYG000290602	d__Bacteria;p__Firmicutes_A;c__Clostridia_A;o__Christensenellales;f__Borkfalkiaceae;g__UBA10281;s__UBA10281	ND	MGY	MGYG000290602	1535734	285	6119	45.61	84.36	1.21
CADBAS01	MGYG000290603	d__Bacteria;p__Bacteroidota;c__Bacteroidia;o__Bacteroidales;f__Bacteroidaceae;g__Prevotella;s__Prevotella	Luing	MGY	MGYG000290603	2823077	118	39488	49.89	87.75	0.19
CACVPC01	MGYG000290604	d__Bacteria;p__Bacteroidota;c__Bacteroidia;o__Bacteroidales;f__Bacteroidaceae;g__Prevotella;s__Prevotella	Luing	MGY	MGYG000290604	3438961	114	61870	49.06	94.44	2.16
CADAPK01	MGYG000290605	d__Bacteria;p__Firmicutes;c__Bacilli;o__Mycoplasmatales;f__Mycoplasmoidaceae;g__RUG11194;s__RUG11194	Charolais	MGY	MGYG000290605	456623	4	229269	26.45	87.18	2.69
CADAJS01	MGYG000290606	d__Bacteria;p__Bacteroidota;c__Bacteroidia;o__Bacteroidales;f__Bacteroidaceae;g__UBA4372;s__UBA4372	Charolais	MGY	MGYG000290606	3470254	58	98712	55.79	94.11	0
CACWKP01	MGYG000290607	d__Bacteria;p__Firmicutes_A;c__Clostridia;o__Lachnospirales;f__Lachnospiraceae;g__CAG-791;s__CAG-791	Limousin	MGY	MGYG000290607	3540198	399	12578	51.59	94.96	3.29
CACXJA01	MGYG000290608	d__Bacteria;p__Bacteroidota;c__Bacteroidia;o__Bacteroidales;f__Muribaculaceae;g__Sodaliphilus;s__Sodaliphilus	Aberdeen Angus	MGY	MGYG000290608	2676742	290	11868	54.96	89.62	2.64
CACWOI01	MGYG000290609	d__Bacteria;p__Bacteroidota;c__Bacteroidia;o__Bacteroidales;f__F082;g__F082;s__F082	Aberdeen Angus	MGY	MGYG000290609	2711778	97	40056	48.61	92.74	1.34
CADBZE01	MGYG000290610	d__Bacteria;p__Firmicutes_A;c__Clostridia;o__Lachnospirales;f__Lachnospiraceae;g__CAG-791;s__CAG-791	Limousin	MGY	MGYG000290610	1790494	173	15379	52.92	82.62	0.19
ERZ1462324	MGYG000290611	d__Bacteria;p__Actinobacteriota;c__Coriobacteriia;o__Coriobacteriales;f__Eggerthellaceae;g__UBA9715;s__	ND	MGY	MGYG000290611	1690866	226	9223	53.57	81.89	1.61
CADBQL01	MGYG000290612	d__Bacteria;p__Actinobacteriota;c__Coriobacteriia;o__Coriobacteriales;f__Eggerthellaceae;g__UBA9715;s__UBA9715	ND	MGY	MGYG000290612	2335127	476	5602	56.67	83.7	1.21
CADBMB01	MGYG000290613	d__Bacteria;p__Firmicutes;c__Bacilli;o__Erysipelotrichales;f__Erysipelotrichaceae;g__UBA4312;s__UBA4312	ND	MGY	MGYG000290613	1909800	240	11194	42.03	91.51	2.83
CADBGD01	MGYG000290614	d__Bacteria;p__Firmicutes_A;c__Clostridia;o__Saccharofermentanales;f__Saccharofermentanaceae;g__Firm-16;s__	Luing	MGY	MGYG000290614	2716766	210	20293	49.02	97.74	0.71
CACYHN01	MGYG000290615	d__Bacteria;p__Bacteroidota;c__Bacteroidia;o__Bacteroidales;f__Bacteroidaceae;g__UBA1179;s__UBA1179	Charolais	MGY	MGYG000290615	2100007	107	36320	47.35	82.32	2.73
CADAIW01	MGYG000290616	d__Bacteria;p__Firmicutes_A;c__Clostridia;o__Oscillospirales;f__Acutalibacteraceae;g__UBA737;s__	Charolais	MGY	MGYG000290616	1694630	78	39938	44.11	95.64	0.67
CACWFP01	MGYG000290617	d__Bacteria;p__Bacteroidota;c__Bacteroidia;o__Bacteroidales;f__P3;g__Phil12;s__Phil12	ND	MGY	MGYG000290617	2129384	66	48053	36.83	97.31	0
CACXRM01	MGYG000290618	d__Bacteria;p__Bacteroidota;c__Bacteroidia;o__Bacteroidales;f__UBA932;g__RC9;s__RC9	Aberdeen Angus	MGY	MGYG000290618	2453362	256	14448	55.92	87.54	0.95
CACXAS01	MGYG000290619	d__Bacteria;p__Proteobacteria;c__Gammaproteobacteria;o__Enterobacterales;f__Succinivibrionaceae;g__Succinivibrio;s__Succinivibrio	Aberdeen Angus	MGY	MGYG000290619	2546154	81	75036	36.46	98.24	0.88
ERZ1461995	MGYG000290620	d__Bacteria;p__Firmicutes_A;c__Clostridia;o__Lachnospirales;f__Lachnospiraceae;g__Butyrivibrio;s__	ND	MGY	MGYG000290620	4070104	715	6322	41.45	84.52	2026-09-01
CACYOJ01	MGYG000290621	d__Bacteria;p__Bacteroidota;c__Bacteroidia;o__Bacteroidales;f__Bacteroidaceae;g__RUG210;s__RUG210	Charolais	MGY	MGYG000290621	2238736	54	72579	48.67	91.5	0.12
CADABT01	MGYG000290622	d__Bacteria;p__Firmicutes_A;c__Clostridia;o__Lachnospirales;f__Lachnospiraceae;g__CAG-791;s__CAG-791	Luing	MGY	MGYG000290622	2500937	254	14770	58.23	85.84	1.26
CADCRT01	MGYG000290623	d__Bacteria;p__Firmicutes;c__Bacilli;o__Erysipelotrichales;f__Erysipelotrichaceae;g__Bulleidia;s__Bulleidia	ND	MGY	MGYG000290623	1532398	118	15185	48.88	88.57	0.32
CADBCZ01	MGYG000290624	d__Bacteria;p__Firmicutes_A;c__Clostridia;o__Lachnospirales;f__Lachnospiraceae;g__CAG-590;s__CAG-590	Charolais	MGY	MGYG000290624	3612586	157	52278	37.15	98.66	0.67
CACYOP01	MGYG000290625	d__Bacteria;p__Firmicutes_A;c__Clostridia;o__Oscillospirales;f__Acutalibacteraceae;g__UBA737;s__UBA737	Charolais	MGY	MGYG000290625	1675085	40	81708	46.41	95.3	0
CACVQO01	MGYG000290626	d__Bacteria;p__Firmicutes_A;c__Clostridia;o__Oscillospirales;f__Ruminococcaceae;g__Ruminococcus;s__Ruminococcus	Luing	MGY	MGYG000290626	2022388	62	64756	49.14	90.94	2.28
CADBID01	MGYG000290627	d__Bacteria;p__Bacteroidota;c__Bacteroidia;o__Bacteroidales;f__Paludibacteraceae;g__RF16;s__RF16	Charolais	MGY	MGYG000290627	2407500	55	68266	47.88	87.9	2026-08-01
CACZHD01	MGYG000290628	d__Bacteria;p__Bacteroidota;c__Bacteroidia;o__Bacteroidales;f__Muribaculaceae;g__Sodaliphilus;s__Sodaliphilus	Charolais	MGY	MGYG000290628	2971692	59	78472	52.76	92.64	0.63
CADADX01	MGYG000290629	d__Bacteria;p__Firmicutes;c__Bacilli;o__Erysipelotrichales;f__Erysipelotrichaceae;g__Bulleidia;s__Bulleidia	Charolais	MGY	MGYG000290629	2732496	157	26751	49.25	98.41	1.88
ERZ1462670	MGYG000290630	d__Bacteria;p__Bacteroidota;c__Bacteroidia;o__Bacteroidales;f__UBA3663;g__UBA3663;s__	Boran	MGY	MGYG000290630	3774895	55	91058	51.5	93.44	1.13
CACWTT01	MGYG000290631	d__Bacteria;p__Firmicutes_A;c__Clostridia;o__Oscillospirales;f__Acutalibacteraceae;g__UBA1213;s__UBA1213	Limousin	MGY	MGYG000290631	2034524	209	12134	47.95	95.3	0
CADACU01	MGYG000290632	d__Bacteria;p__Firmicutes_C;c__Negativicutes;o__Selenomonadales;f__Selenomonadaceae;g__Anaerovibrio;s__Anaerovibrio	Luing	MGY	MGYG000290632	2232359	105	42064	45.2	97.13	1.31
CADCBJ01	MGYG000290633	d__Bacteria;p__Cyanobacteria;c__Vampirovibrionia;o__Gastranaerophilales;f__Gastranaerophilaceae;g__CAG-196;s__CAG-196	Charolais	MGY	MGYG000290633	1944175	98	34840	35.16	84.43	0.28
CADCJG01	MGYG000290634	d__Bacteria;p__Firmicutes_A;c__Clostridia;o__Lachnospirales;f__Lachnospiraceae;g__Agathobacter;s__Agathobacter	Luing	MGY	MGYG000290634	3041640	173	26269	42	96.19	1.52
CADAIN01	MGYG000290635	d__Archaea;p__Methanobacteriota;c__Methanobacteria;o__Methanobacteriales;f__Methanobacteriaceae;g__Methanobrevibacter;s__Methanobrevibacter	Charolais	MGY	MGYG000290635	1975881	248	10810	34.17	95.61	2026-06-01
CADCCY01	MGYG000290636	d__Bacteria;p__Bacteroidota;c__Bacteroidia;o__Bacteroidales;f__WCHB1-69;g__F23-D06;s__F23-D06	Luing	MGY	MGYG000290636	2853384	34	150319	53.24	86.29	0.54
CADBNT01	MGYG000290637	d__Bacteria;p__Firmicutes;c__Bacilli;o__RFN20;f__CAG-826;g__UBA3207;s__UBA3207	ND	MGY	MGYG000290637	1002795	107	16648	35.67	96.02	0
CADBLQ01	MGYG000290638	d__Bacteria;p__Proteobacteria;c__Alphaproteobacteria;o__RUG11792;f__RUG11792;g__RUG14087;s__RUG14087	ND	MGY	MGYG000290638	759153	25	44015	33.74	86.81	0
ERZ1462669	MGYG000290639	d__Bacteria;p__Firmicutes_A;c__Clostridia;o__Peptostreptococcales;f__Anaerovoracaceae;g__RUG13409;s__	ND	MGY	MGYG000290639	1818205	189	12592	54.28	89.55	1.95
ERZ1462304	MGYG000290640	d__Bacteria;p__Proteobacteria;c__Alphaproteobacteria;o__Rs-D84;f__Rs-D84;g__Rs-D84;s__	Boran	MGY	MGYG000290640	787539	57	26155	36.65	81.06	2026-01-01
CADCCR01	MGYG000290641	d__Bacteria;p__Bacteroidota;c__Bacteroidia;o__Bacteroidales;f__Bacteroidaceae;g__UBA4372;s__UBA4372	Luing	MGY	MGYG000290641	3047307	215	19490	54.63	85.22	2026-06-02
CACYUA01	MGYG000290642	d__Bacteria;p__Actinobacteriota;c__Coriobacteriia;o__Coriobacteriales;f__Atopobiaceae;g__Olegusella;s__Olegusella	Luing	MGY	MGYG000290642	2501382	66	86111	64.5	96.02	0.81
CACYIK01	MGYG000290643	d__Bacteria;p__Bacteroidota;c__Bacteroidia;o__Bacteroidales;f__P3;g__UBA1711;s__UBA1711	Luing	MGY	MGYG000290643	2351643	26	139673	54.73	97.31	0.54
CADCEV01	MGYG000290644	d__Bacteria;p__Bacteroidota;c__Bacteroidia;o__Bacteroidales;f__Paludibacteraceae;g__RF16;s__RF16	Charolais	MGY	MGYG000290644	2388893	33	147951	48.36	86.68	2026-08-01
CACVXS01	MGYG000290645	d__Bacteria;p__Firmicutes_A;c__Clostridia;o__Oscillospirales;f__Acutalibacteraceae;g__CAG-964;s__CAG-964	Aberdeen Angus	MGY	MGYG000290645	1482811	282	6127	40.53	81.04	0
ERZ1462094	MGYG000290646	d__Bacteria;p__Firmicutes_A;c__Clostridia;o__Lachnospirales;f__Lachnospiraceae;g__Pseudobutyrivibrio;s__	ND	MGY	MGYG000290646	3145268	84	65955	39.53	93.89	0.64
CACYLP01	MGYG000290647	d__Bacteria;p__Fibrobacterota;c__Fibrobacteria;o__Fibrobacterales;f__Fibrobacteraceae;g__Fibrobacter;s__Fibrobacter	Charolais	MGY	MGYG000290647	2493924	259	12394	52.73	87.91	2026-02-02
CACXGM01	MGYG000290648	d__Bacteria;p__Firmicutes_A;c__Clostridia;o__Lachnospirales;f__Lachnospiraceae;g__AC2028;s__AC2028	ND	MGY	MGYG000290648	2347012	293	11338	45.29	83.83	2026-11-02
ERZ1462641	MGYG000290649	d__Bacteria;p__Firmicutes_A;c__Clostridia_A;o__Christensenellales;f__CAG-138;g__RUG472;s__	Boran	MGY	MGYG000290649	2162642	144	23639	61.89	91.58	2.42
CADAXH01	MGYG000290650	d__Bacteria;p__Firmicutes_A;c__Clostridia;o__Oscillospirales;f__CAG-272;g__CAG-841;s__CAG-841	Charolais	MGY	MGYG000290650	1667277	240	9690	42.3	82.15	2026-02-03
CADAWY01	MGYG000290651	d__Bacteria;p__Bacteroidota;c__Bacteroidia;o__Bacteroidales;f__Bacteroidaceae;g__Prevotella;s__Prevotella	Charolais	MGY	MGYG000290651	3904265	95	67299	42.31	96.48	0.74
CACWRF01	MGYG000290652	d__Bacteria;p__Bacteroidota;c__Bacteroidia;o__Bacteroidales;f__Paludibacteraceae;g__RF16;s__RF16	Aberdeen Angus	MGY	MGYG000290652	2175307	193	20614	50.77	83.12	2026-03-04
CADCGA01	MGYG000290653	d__Bacteria;p__Firmicutes;c__Bacilli;o__RFN20;f__CAG-826;g__UBA3207;s__UBA3207	Charolais	MGY	MGYG000290653	1329150	89	21550	33.41	82.46	1.75
CACZBJ01	MGYG000290654	d__Bacteria;p__Bacteroidota;c__Bacteroidia;o__Bacteroidales;f__Bacteroidaceae;g__Prevotella;s__Prevotella	Charolais	MGY	MGYG000290654	3001580	383	10573	48.28	85.9	4.23
CACWBR01	MGYG000290655	d__Bacteria;p__Firmicutes_A;c__Clostridia_A;o__Christensenellales;f__RUG350;g__RUG350;s__RUG350	Limousin	MGY	MGYG000290655	1301815	93	20367	41.14	92.34	0
CADCLF01	MGYG000290656	d__Bacteria;p__Firmicutes_A;c__Clostridia;o__Lachnospirales;f__Lachnospiraceae;g__UBA2868;s__UBA2868	Aberdeen Angus	MGY	MGYG000290656	2166546	128	31845	44.84	89.14	2.16
CADAPO01	MGYG000290657	d__Bacteria;p__Firmicutes_A;c__Clostridia;o__Lachnospirales;f__Lachnospiraceae;g__CAG-791;s__CAG-791	Charolais	MGY	MGYG000290657	2399033	345	8538	52.54	81.08	2026-01-02
CACXAV01	MGYG000290658	d__Bacteria;p__Firmicutes_A;c__Clostridia_A;o__Christensenellales;f__CAG-138;g__RUG472;s__RUG472	Aberdeen Angus	MGY	MGYG000290658	2337117	17	214620	61.22	94.6	0
CACZCI01	MGYG000290659	d__Bacteria;p__Bacteroidota;c__Bacteroidia;o__Bacteroidales;f__UBA932;g__RC9;s__RC9	Charolais	MGY	MGYG000290659	2281373	74	65234	56.2	94.13	0.63
ERZ1462002	MGYG000290660	d__Bacteria;p__Firmicutes_A;c__Clostridia;o__Peptostreptococcales;f__Anaerovoracaceae;g__RUG11894;s__	Boran	MGY	MGYG000290660	2151142	115	24782	58.53	94.68	0.35
CACYQD01	MGYG000290661	d__Bacteria;p__Bacteroidota;c__Bacteroidia;o__Bacteroidales;f__Bacteroidaceae;g__Prevotella;s__Prevotella	Luing	MGY	MGYG000290661	3635219	55	110701	52.37	94.97	0.43
CACWYS01	MGYG000290662	d__Bacteria;p__Spirochaetota;c__Spirochaetia;o__Treponematales;f__Treponemataceae;g__Treponema_D;s__Treponema_D	Limousin	MGY	MGYG000290662	2474252	23	197884	38.43	99.3	0.7
CACWTO01	MGYG000290663	d__Bacteria;p__Firmicutes;c__Bacilli;o__RF39;f__UBA660;g__CAG-302;s__CAG-302	Limousin	MGY	MGYG000290663	1301023	29	68027	26.54	87.36	2.25
CACZFI01	MGYG000290664	d__Bacteria;p__Firmicutes_A;c__Clostridia;o__Lachnospirales;f__Lachnospiraceae;g__CAG-127;s__CAG-127	Charolais	MGY	MGYG000290664	2378085	16	231957	49.88	99.33	0
ERZ1462274	MGYG000290665	d__Bacteria;p__Bacteroidota;c__Bacteroidia;o__Bacteroidales;f__UBA1715;g__UBA1715;s__	ND	MGY	MGYG000290665	2872256	327	11797	40.57	85.97	2026-08-01
ERZ1461759	MGYG000290666	d__Bacteria;p__Verrucomicrobiota;c__Kiritimatiellae;o__RFP12;f__UBA1067;g__UBA1067;s__	ND	MGY	MGYG000290666	2262708	149	20969	64.04	83.1	2026-03-02
CADBYM01	MGYG000290667	d__Bacteria;p__Actinobacteriota;c__Coriobacteriia;o__Coriobacteriales;f__Atopobiaceae;g__RUG440;s__RUG440	Aberdeen Angus	MGY	MGYG000290667	3985355	119	67475	60.61	99.19	0
CADBSZ01	MGYG000290668	d__Bacteria;p__Firmicutes_A;c__Clostridia;o__Oscillospirales;f__Acutalibacteraceae;g__Ruminococcus_E;s__Ruminococcus_E	ND	MGY	MGYG000290668	1507312	247	7259	52.14	83.68	4.19
ERZ1462700	MGYG000290669	d__Bacteria;p__Firmicutes_A;c__Clostridia;o__Lachnospirales;f__Lachnospiraceae;g__UBA6987;s__	ND	MGY	MGYG000290669	2133056	56	77468	57.93	82.79	1.27
ERZ1462467	MGYG000290670	d__Bacteria;p__Firmicutes_C;c__Negativicutes;o__Selenomonadales;f__Selenomonadaceae;g__UBA9786;s__	ND	MGY	MGYG000290670	2386111	283	10162	49.42	88.95	2026-09-01
CADALL01	MGYG000290671	d__Bacteria;p__Bacteroidota;c__Bacteroidia;o__Bacteroidales;f__Bacteroidaceae;g__Prevotella;s__Prevotella	Charolais	MGY	MGYG000290671	2429602	43	99701	48.11	98.33	0.37
CADAUK01	MGYG000290672	d__Bacteria;p__Bacteroidota;c__Bacteroidia;o__Bacteroidales;f__Muribaculaceae;g__Sodaliphilus;s__Sodaliphilus	Luing	MGY	MGYG000290672	2705595	107	38288	55.78	92.26	0.5
CACYEH01	MGYG000290673	d__Bacteria;p__Firmicutes_A;c__Clostridia;o__Saccharofermentanales;f__Saccharofermentanaceae;g__Saccharofermentans;s__	ND	MGY	MGYG000290673	2437751	331	9326	48.48	86.1	3.92
CADAQJ01	MGYG000290674	d__Bacteria;p__Firmicutes_A;c__Clostridia_A;o__Christensenellales;f__CAG-138;g__RUG472;s__RUG472	Luing	MGY	MGYG000290674	2028920	188	16181	62.29	80.18	1.57
CACZLL01	MGYG000290675	d__Bacteria;p__Firmicutes_A;c__Clostridia;o__Oscillospirales;f__Oscillospiraceae;g__F23-B02;s__F23-B02	Charolais	MGY	MGYG000290675	2157015	29	118306	53.27	90.94	0
CACWUN01	MGYG000290676	d__Bacteria;p__Firmicutes_A;c__Clostridia;o__Lachnospirales;f__Lachnospiraceae;g__CAG-791;s__CAG-791	Aberdeen Angus	MGY	MGYG000290676	2643486	204	20026	52.65	89.79	1.34
ERZ1462721	MGYG000290677	d__Bacteria;p__Bacteroidota;c__Bacteroidia;o__Bacteroidales;f__P3;g__UBA1217;s__UBA1217	ND	MGY	MGYG000290677	2328681	153	18995	50.83	91.04	2026-08-01
CACYSF01	MGYG000290678	d__Bacteria;p__Eremiobacterota;c__Xenobia;o__CADAWZ01;f__CADAWZ01;g__CADAWZ01;s__CADAWZ01	Charolais	MGY	MGYG000290678	3002292	134	35927	30.61	92.95	1.28
CADBZV01	MGYG000290679	d__Bacteria;p__Firmicutes_A;c__Clostridia;o__Lachnospirales;f__Lachnospiraceae;g__UBA629;s__UBA629	Limousin	MGY	MGYG000290679	2240044	48	67653	43.61	96.38	0
CACXXO01	MGYG000290680	d__Bacteria;p__Bacteroidota;c__Bacteroidia;o__Bacteroidales;f__P3;g__UBA1711;s__UBA1711	Limousin	MGY	MGYG000290680	2291778	37	97070	54.19	94.09	0.54
CACWEI01	MGYG000290681	d__Bacteria;p__Bacteroidota;c__Bacteroidia;o__Bacteroidales;f__UBA932;g__UBA1232;s__UBA1232	ND	MGY	MGYG000290681	1612091	232	10005	40.66	83.2	2026-09-01
CADCLB01	MGYG000290682	d__Bacteria;p__Firmicutes;c__Bacilli;o__RFN20;f__CAG-826;g__UBA733;s__UBA733	Aberdeen Angus	MGY	MGYG000290682	1338730	133	13358	48.94	88.6	1.69
ERZ1462120	MGYG000290683	d__Bacteria;p__Verrucomicrobiota;c__Kiritimatiellae;o__RFP12;f__UBA1067;g__UBA1067;s__	Boran	MGY	MGYG000290683	1307998	51	39153	58.51	82.36	0.74
CADCGT01	MGYG000290684	d__Bacteria;p__Proteobacteria;c__Alphaproteobacteria;o__Rs-D84;f__Rs-D84;g__Rs-D84;s__Rs-D84	Luing	MGY	MGYG000290684	969765	7	191454	44.01	87.91	0
ERZ1461598	MGYG000290685	d__Bacteria;p__Bacteroidota;c__Bacteroidia;o__Bacteroidales;f__UBA932;g__RC9;s__	ND	MGY	MGYG000290685	2014728	59	57875	51.62	91.9	0.63
CACXFK01	MGYG000290686	d__Bacteria;p__Firmicutes_A;c__Clostridia;o__Lachnospirales;f__Lachnospiraceae;g__UBA1066;s__UBA1066	ND	MGY	MGYG000290686	2236313	287	10820	56.05	95.89	1.17
CADAVM01	MGYG000290687	d__Bacteria;p__Firmicutes_A;c__Clostridia;o__Lachnospirales;f__Lachnospiraceae;g__CAG-791;s__CAG-791	Luing	MGY	MGYG000290687	2560078	194	22797	52.67	92.65	1.38
CADBEG01	MGYG000290688	d__Bacteria;p__Bacteroidota;c__Bacteroidia;o__Bacteroidales;f__UBA932;g__RC9;s__RC9	Charolais	MGY	MGYG000290688	2403082	284	11620	48.9	87.9	3.81
CACYFF01	MGYG000290689	d__Bacteria;p__Firmicutes_A;c__Clostridia;o__Peptostreptococcales;f__Anaerovoracaceae;g__RUG11894;s__RUG11894	Luing	MGY	MGYG000290689	2219984	41	89555	56.64	98.56	0
ERZ1462743	MGYG000290690	d__Bacteria;p__Firmicutes_A;c__Clostridia;o__Oscillospirales;f__Acutalibacteraceae;g__CAG-177;s__	Boran	MGY	MGYG000290690	2011003	216	12329	48.7	80.51	1.36
CADBHE01	MGYG000290691	d__Bacteria;p__Firmicutes_A;c__Clostridia;o__Lachnospirales;f__Lachnospiraceae;g__UBA3766;s__UBA3766	Luing	MGY	MGYG000290691	2829046	411	9449	43.37	89.44	4.49
CADAOP01	MGYG000290692	d__Bacteria;p__Bacteroidota;c__Bacteroidia;o__Bacteroidales;f__Paludibacteraceae;g__RF16;s__RF16	Charolais	MGY	MGYG000290692	2017561	84	34625	45.24	91.13	0.54
CACZKJ01	MGYG000290693	d__Bacteria;p__Bacteroidota;c__Bacteroidia;o__Bacteroidales;f__Bacteroidaceae;g__Prevotella;s__Prevotella	Charolais	MGY	MGYG000290693	3195425	192	26242	51.19	96.17	1.67
CACYQM01	MGYG000290694	d__Bacteria;p__Spirochaetota;c__Spirochaetia;o__Treponematales;f__Treponemataceae;g__Treponema_D;s__Treponema_D	Luing	MGY	MGYG000290694	2378972	192	18108	50.64	83.79	0.7
ERZ1461797	MGYG000290695	d__Bacteria;p__Proteobacteria;c__Alphaproteobacteria;o__Rs-D84;f__Rs-D84;g__Rs-D84;s__	ND	MGY	MGYG000290695	829696	21	84713	39.18	84.02	0
CADBNM01	MGYG000290696	d__Bacteria;p__Firmicutes_A;c__Clostridia;o__Oscillospirales;f__Acutalibacteraceae;g__RUG714;s__	ND	MGY	MGYG000290696	1705913	147	15897	41.62	88.96	0.34
CADBEK01	MGYG000290697	d__Bacteria;p__Bacteroidota;c__Bacteroidia;o__Bacteroidales;f__P3;g__UBA1711;s__UBA1711	Charolais	MGY	MGYG000290697	2162738	40	114652	50.42	87.01	2026-08-01
ERZ1462402	MGYG000290698	d__Bacteria;p__Bacteroidota;c__Bacteroidia;o__Bacteroidales;f__Bacteroidaceae;g__UBA4372;s__	ND	MGY	MGYG000290698	3703618	173	32987	46.04	82.93	1.72
CADBMC01	MGYG000290699	d__Bacteria;p__Actinobacteriota;c__Coriobacteriia;o__Coriobacteriales;f__Atopobiaceae;g__CADBMC01;s__CADBMC01	ND	MGY	MGYG000290699	1783017	225	11139	67.54	87.12	1.81
CACYMR01	MGYG000290700	d__Bacteria;p__Bacteroidota;c__Bacteroidia;o__Bacteroidales;f__Bacteroidaceae;g__UBA4334;s__UBA4334	Charolais	MGY	MGYG000290700	2784305	140	28506	47.56	90.23	0.56
CADCDL01	MGYG000290701	d__Bacteria;p__Firmicutes_A;c__Clostridia;o__Lachnospirales;f__Lachnospiraceae;g__CAG-791;s__CAG-791	Luing	MGY	MGYG000290701	2457351	202	20829	56.24	92.02	2026-06-04
CADCCC01	MGYG000290702	d__Bacteria;p__Firmicutes_A;c__Clostridia;o__Saccharofermentanales;f__Saccharofermentanaceae;g__Saccharofermentans;s__	Charolais	MGY	MGYG000290702	2539566	109	36284	47.92	92	2.62
CADCPQ01	MGYG000290703	d__Bacteria;p__Bacteroidota;c__Bacteroidia;o__Bacteroidales;f__P3;g__UBA1711;s__UBA1711	ND	MGY	MGYG000290703	1823787	166	16036	53.18	89.4	0.54
ERZ1462461	MGYG000290704	d__Bacteria;p__Verrucomicrobiota;c__Kiritimatiellae;o__RFP12;f__UBA1067;g__UBA1067;s__	Boran	MGY	MGYG000290704	2941313	177	25246	58.49	86.89	1.38
CADAPL01	MGYG000290705	d__Bacteria;p__Firmicutes;c__Bacilli;o__Erysipelotrichales;f__Erysipelatoclostridiaceae;g__Intestinibaculum;s__Intestinibaculum	Charolais	MGY	MGYG000290705	2855774	154	32672	38.98	99.06	1.89
CADBTC01	MGYG000290706	d__Bacteria;p__Firmicutes_A;c__Clostridia_A;o__Christensenellales;f__CAG-74;g__RUG740;s__RUG740	ND	MGY	MGYG000290706	2579058	403	8784	58.7	88.37	3.26
CACZLZ01	MGYG000290707	d__Bacteria;p__Proteobacteria;c__Gammaproteobacteria;o__Enterobacterales;f__Succinivibrionaceae;g__UBA2804;s__UBA2804	Luing	MGY	MGYG000290707	3176591	93	58282	58.31	96.84	0.57
CADCHG01	MGYG000290708	d__Bacteria;p__Bacteroidota;c__Bacteroidia;o__Bacteroidales;f__Bacteroidaceae;g__Prevotella;s__Prevotella	Luing	MGY	MGYG000290708	2762837	89	49370	43.93	82.56	0.74
CACWWR01	MGYG000290709	d__Bacteria;p__Firmicutes_A;c__Clostridia;o__Lachnospirales;f__Lachnospiraceae;g__UBA2856;s__UBA2856	Aberdeen Angus	MGY	MGYG000290709	1938636	193	17921	54.31	82.42	2026-06-02
CACYXB01	MGYG000290710	d__Bacteria;p__Bacteroidota;c__Bacteroidia;o__Bacteroidales;f__Bacteroidaceae;g__UBA4372;s__UBA4372	Luing	MGY	MGYG000290710	2909215	93	48890	51.02	90.79	2026-03-01
CACYDI01	MGYG000290711	d__Bacteria;p__Bacteroidota;c__Bacteroidia;o__Bacteroidales;f__WCHB1-69;g__UBA1756;s__UBA1756	ND	MGY	MGYG000290711	1747638	268	8180	49.05	81.43	2.47
CADAUA01	MGYG000290712	d__Bacteria;p__Actinobacteriota;c__Coriobacteriia;o__Coriobacteriales;f__Atopobiaceae;g__CADAUA01;s__CADAUA01	Charolais	MGY	MGYG000290712	2694804	37	169608	66.28	100	0.07
CACWZI01	MGYG000290713	d__Bacteria;p__Firmicutes_A;c__Clostridia_A;o__Christensenellales;f__CAG-74;g__UBA2862;s__UBA2862	Limousin	MGY	MGYG000290713	3875652	177	36775	60.52	94.29	3.72
CADCQA01	MGYG000290714	d__Bacteria;p__Spirochaetota;c__Spirochaetia;o__Treponematales;f__Treponemataceae;g__Treponema_D;s__Treponema_D	ND	MGY	MGYG000290714	2417271	340	9109	54.73	90.5	0
CACYYV01	MGYG000290715	d__Bacteria;p__Bacteroidota;c__Bacteroidia;o__Bacteroidales;f__P3;g__UBA1217;s__UBA1217	Luing	MGY	MGYG000290715	2587159	51	83284	50.76	98.66	2026-08-01
CACVTF01	MGYG000290716	d__Bacteria;p__Firmicutes_A;c__Clostridia_A;o__Christensenellales;f__CAG-917;g__CAG-475;s__CAG-475	Charolais	MGY	MGYG000290716	1589682	65	36421	47.83	82.55	0.45
ERZ1462137	MGYG000290717	d__Bacteria;p__Bacteroidota;c__Bacteroidia;o__Bacteroidales;f__Bacteroidaceae;g__UBA4372;s__UBA4372	Boran	MGY	MGYG000290717	3261736	107	46615	53.41	89.08	2026-05-01
CACXVZ01	MGYG000290718	d__Bacteria;p__Firmicutes;c__Bacilli;o__Erysipelotrichales;f__Erysipelatoclostridiaceae;g__Intestinibaculum;s__Intestinibaculum	Limousin	MGY	MGYG000290718	2549722	159	24626	39.48	95.75	0.94
CACZCL01	MGYG000290719	d__Bacteria;p__Firmicutes_A;c__Clostridia;o__Oscillospirales;f__Oscillospiraceae;g__ER4;s__	Charolais	MGY	MGYG000290719	2088653	200	15375	64.37	86.61	2026-01-03
ERZ1462282	MGYG000290720	d__Bacteria;p__Bacteroidota;c__Bacteroidia;o__Bacteroidales;f__P3;g__UBA1711;s__UBA1711	ND	MGY	MGYG000290720	2716407	163	21240	52.95	89	2026-08-01
CACXLJ01	MGYG000290721	d__Bacteria;p__Bacteroidota;c__Bacteroidia;o__Bacteroidales;f__Muribaculaceae;g__Sodaliphilus;s__Sodaliphilus	Aberdeen Angus	MGY	MGYG000290721	2752041	44	98090	50.62	98.3	2026-01-01
CACWQE01	MGYG000290722	d__Bacteria;p__Firmicutes_A;c__Clostridia;o__Lachnospirales;f__Lachnospiraceae;g__CAG-590;s__CAG-590	Aberdeen Angus	MGY	MGYG000290722	2918738	102	44627	40.99	98.32	0
CACWFT01	MGYG000290723	d__Bacteria;p__Firmicutes_A;c__Clostridia;o__Oscillospirales;f__Acutalibacteraceae;g__RUG762;s__RUG762	ND	MGY	MGYG000290723	2281751	275	11334	49.55	84.75	1.68
ERZ1462343	MGYG000290724	d__Bacteria;p__Firmicutes_A;c__Clostridia;o__Lachnospirales;f__Lachnospiraceae;g__UBA2868;s__	ND	MGY	MGYG000290724	2267466	140	25480	47.31	91.24	1.55
ERZ1462620	MGYG000290725	d__Bacteria;p__Firmicutes_A;c__Clostridia_A;o__Christensenellales;f__CAG-138;g__RUG472;s__	Boran	MGY	MGYG000290725	2552106	187	19808	60.93	89.92	2.42
CADAPN01	MGYG000290726	d__Bacteria;p__Firmicutes_A;c__Clostridia;o__Oscillospirales;f__Oscillospiraceae;g__UBA1777;s__	Charolais	MGY	MGYG000290726	2921328	318	13357	56.42	82.31	1.92
CACZAJ01	MGYG000290727	d__Bacteria;p__Firmicutes_A;c__Clostridia;o__Oscillospirales;f__Acutalibacteraceae;g__Ruminococcus_E;s__Ruminococcus_E	Charolais	MGY	MGYG000290727	2120006	296	9312	53.25	90.44	2.95
CACWFR01	MGYG000290728	d__Bacteria;p__Bacteroidota;c__Bacteroidia;o__Bacteroidales;f__Bacteroidaceae;g__Prevotella;s__Prevotella	ND	MGY	MGYG000290728	1944928	230	11213	52.13	80.44	2026-11-01
CACYDK01	MGYG000290729	d__Bacteria;p__Firmicutes_A;c__Clostridia;o__Oscillospirales;f__Acutalibacteraceae;g__Ruminococcus_E;s__Ruminococcus_E	ND	MGY	MGYG000290729	1539209	227	8421	48.6	89.14	0.28
ERZ1462319	MGYG000290730	d__Bacteria;p__Firmicutes_A;c__Clostridia;o__Peptostreptococcales;f__Anaerovoracaceae;g__Eubacterium_T;s__	ND	MGY	MGYG000290730	1867841	141	21794	51.65	91.75	0.71
CADBJF01	MGYG000290731	d__Archaea;p__Thermoplasmatota;c__Thermoplasmata;o__Methanomassiliicoccales;f__Methanomethylophilaceae;g__Methanomethylophilus;s__Methanomethylophilus	Luing	MGY	MGYG000290731	1346414	188	8778	55.8	89.11	2.42
ERZ1462246	MGYG000290732	d__Bacteria;p__Verrucomicrobiota;c__Kiritimatiellae;o__LD1-PB3;f__Lenti-01;g__CACXEY01;s__	ND	MGY	MGYG000290732	3026192	77	63765	65.33	89.36	2026-06-02
CACXPR01	MGYG000290733	d__Bacteria;p__Bacteroidota;c__Bacteroidia;o__Bacteroidales;f__P3;g__UBA1711;s__UBA1711	Limousin	MGY	MGYG000290733	2282202	34	106937	54.1	91.94	2.15
CACZOU01	MGYG000290734	d__Archaea;p__Methanobacteriota;c__Methanobacteria;o__Methanobacteriales;f__Methanobacteriaceae;g__Methanosphaera;s__Methanosphaera	ND	MGY	MGYG000290734	1706156	106	32227	29.72	94.26	1.14
CADCPB01	MGYG000290735	d__Bacteria;p__Firmicutes_A;c__Clostridia;o__Lachnospirales;f__Lachnospiraceae;g__Butyrivibrio;s__Butyrivibrio	ND	MGY	MGYG000290735	3381455	495	8922	35.38	95.59	1
CADCCH01	MGYG000290736	d__Bacteria;p__Bacteroidota;c__Bacteroidia;o__Bacteroidales;f__Paludibacteraceae;g__RF16;s__RF16	Charolais	MGY	MGYG000290736	2183216	70	46928	49.3	89.28	2026-03-04
CADCRS01	MGYG000290737	d__Bacteria;p__Bacteroidota;c__Bacteroidia;o__Bacteroidales;f__Bacteroidaceae;g__UBA6398;s__UBA6398	ND	MGY	MGYG000290737	2744449	220	15537	55	90.76	0
CADCAB01	MGYG000290738	d__Bacteria;p__Firmicutes_A;c__Clostridia;o__Lachnospirales;f__Lachnospiraceae;g__UBA1066;s__UBA1066	Limousin	MGY	MGYG000290738	2026308	214	14053	52.83	87.54	4.27
CADBGJ01	MGYG000290739	d__Bacteria;p__Bacteroidota;c__Bacteroidia;o__Bacteroidales;f__UBA932;g__RC9;s__RC9	Luing	MGY	MGYG000290739	2189110	120	30611	62.24	92.7	0.98
CACVQQ01	MGYG000290740	d__Bacteria;p__Firmicutes_A;c__Clostridia;o__Lachnospirales;f__Lachnospiraceae;g__CAG-791;s__CAG-791	Charolais	MGY	MGYG000290740	2815524	217	20402	57.84	90.76	1.84
CACVMB01	MGYG000290741	d__Bacteria;p__Fibrobacterota;c__Fibrobacteria;o__Fibrobacterales;f__Fibrobacteraceae;g__Fibrobacter;s__Fibrobacter	Luing	MGY	MGYG000290741	3148055	59	97399	50.62	95.6	2026-01-01
CACVQL01	MGYG000290742	d__Bacteria;p__Bacteroidota;c__Bacteroidia;o__Bacteroidales;f__Bacteroidaceae;g__Prevotella;s__Prevotella	Charolais	MGY	MGYG000290742	3217158	149	38548	50.98	96.5	1.94
CACZZC01	MGYG000290743	d__Bacteria;p__Bacteroidota;c__Bacteroidia;o__Bacteroidales;f__UBA932;g__RC9;s__RC9	Luing	MGY	MGYG000290743	2240814	86	42358	51.94	91.51	0.48
CADCRB01	MGYG000290744	d__Bacteria;p__Firmicutes_A;c__Clostridia;o__Lachnospirales;f__Lachnospiraceae;g__NK4A144;s__NK4A144	ND	MGY	MGYG000290744	2150743	358	7032	45.52	85.54	2026-02-01
ERZ1461907	MGYG000290745	d__Bacteria;p__Firmicutes_A;c__Clostridia;o__Saccharofermentanales;f__Saccharofermentanaceae;g__Saccharofermentans;s__	ND	MGY	MGYG000290745	2541085	266	12234	49.5	87.21	0.35
CADBUJ01	MGYG000290746	d__Bacteria;p__Firmicutes_A;c__Clostridia;o__Lachnospirales;f__Lachnospiraceae;g__RUG14319;s__RUG14319	ND	MGY	MGYG000290746	1517085	71	30013	44.06	96.42	1.51
CACYED01	MGYG000290747	d__Bacteria;p__Firmicutes_A;c__Clostridia;o__Oscillospirales;f__Acutalibacteraceae;g__UBA1213;s__UBA1213	ND	MGY	MGYG000290747	2325427	268	12538	44.96	91.89	0.89
CADANM01	MGYG000290748	d__Bacteria;p__Bacteroidota;c__Bacteroidia;o__Bacteroidales;f__UBA932;g__RC9;s__RC9	Luing	MGY	MGYG000290748	2729263	49	114226	52.23	93.89	0.95
CADBZF01	MGYG000290749	d__Bacteria;p__Bacteroidota;c__Bacteroidia;o__Bacteroidales;f__UBA932;g__RC9;s__RC9	Limousin	MGY	MGYG000290749	2806914	55	92749	51.61	95.78	0.16
CADCGC01	MGYG000290750	d__Bacteria;p__Firmicutes;c__Bacilli;o__RFN20;f__CAG-826;g__UBA2450;s__UBA2450	Charolais	MGY	MGYG000290750	1852402	64	45241	34.39	97.75	2026-03-04
CACXZP01	MGYG000290751	d__Bacteria;p__Firmicutes_A;c__Clostridia;o__Peptostreptococcales;f__Anaerovoracaceae;g__RUG099;s__RUG099	Limousin	MGY	MGYG000290751	2010288	178	21771	48.58	91.2	2.13
CADAHF01	MGYG000290752	d__Bacteria;p__Proteobacteria;c__Alphaproteobacteria;o__Rs-D84;f__Rs-D84;g__Rs-D84;s__Rs-D84	Charolais	MGY	MGYG000290752	793408	29	39995	40.36	87.91	0
CADBBQ01	MGYG000290753	d__Bacteria;p__Proteobacteria;c__Alphaproteobacteria;o__Rs-D84;f__Rs-D84;g__Rs-D84;s__Rs-D84	Luing	MGY	MGYG000290753	833918	20	61532	42.22	82.72	0
CACWWJ01	MGYG000290754	d__Bacteria;p__Firmicutes_A;c__Clostridia;o__Oscillospirales;f__Oscillospiraceae;g__CAG-110;s__CAG-110	Limousin	MGY	MGYG000290754	1729252	348	5691	61.07	83.18	3.52
ERZ1461601	MGYG000290755	d__Bacteria;p__Proteobacteria;c__Alphaproteobacteria;o__Rs-D84;f__Rs-D84;g__Rs-D84;s__	Boran	MGY	MGYG000290755	824721	63	18585	36.77	82.07	2026-02-02
CADAWZ01	MGYG000290756	d__Bacteria;p__Eremiobacterota;c__Xenobia;o__CADAWZ01;f__CADAWZ01;g__CADAWZ01;s__CADAWZ01	Charolais	MGY	MGYG000290756	2289381	213	15315	30.25	86.54	2.56
CADABI01	MGYG000290757	d__Bacteria;p__Firmicutes_A;c__Clostridia;o__Peptostreptococcales;f__Anaerovoracaceae;g__Eubacterium_A;s__Eubacterium_A	Luing	MGY	MGYG000290757	2399837	165	31278	52.34	89.69	0.71
CACYBM01	MGYG000290758	d__Bacteria;p__Proteobacteria;c__Alphaproteobacteria;o__RUG11792;f__RUG11792;g__RUG11792;s__RUG11792	ND	MGY	MGYG000290758	995547	59	28128	26.37	83.42	0
CADAIH01	MGYG000290759	d__Bacteria;p__Bacteroidota;c__Bacteroidia;o__Bacteroidales;f__Paludibacteraceae;g__RF16;s__	Charolais	MGY	MGYG000290759	2038965	302	8235	48.65	88.39	1.61
ERZ1461627	MGYG000290760	d__Bacteria;p__Firmicutes_A;c__Clostridia_A;o__Christensenellales;f__Borkfalkiaceae;g__UBA1259;s__	ND	MGY	MGYG000290760	970709	109	11641	43.63	85.37	2026-02-02
ERZ1462706	MGYG000290761	d__Bacteria;p__Firmicutes_A;c__Clostridia;o__Oscillospirales;f__Oscillospiraceae;g__;s__	Boran	MGY	MGYG000290761	2281512	190	17828	62.34	85.08	1.34
CADCKD01	MGYG000290762	d__Bacteria;p__Cyanobacteria;c__Vampirovibrionia;o__Gastranaerophilales;f__Gastranaerophilaceae;g__UBA2813;s__UBA2813	Luing	MGY	MGYG000290762	2135359	74	75008	33.06	89.74	1.71
ERZ1462286	MGYG000290763	d__Bacteria;p__Verrucomicrobiota;c__Kiritimatiellae;o__LD1-PB3;f__Lenti-01;g__CACXEY01;s__	Boran	MGY	MGYG000290763	2862099	169	21212	66.82	85.75	2026-06-02
CACWQB01	MGYG000290764	d__Bacteria;p__Firmicutes_A;c__Clostridia;o__Oscillospirales;f__Ruminococcaceae;g__Ruminococcus_D;s__Ruminococcus_D	Aberdeen Angus	MGY	MGYG000290764	2352893	98	39317	46.62	88.11	0
CADAGZ01	MGYG000290765	d__Bacteria;p__Bacteroidota;c__Bacteroidia;o__Bacteroidales;f__Bacteroidaceae;g__Ga6A1;s__Ga6A1	Luing	MGY	MGYG000290765	3578905	108	45718	45.41	96.65	1.51
ERZ1462405	MGYG000290766	d__Bacteria;p__UBP6;c__UBA1177;o__UBA1177;f__UBA1177;g__UBA1177;s__	ND	MGY	MGYG000290766	2705348	44	114807	44.22	93.64	1.85
ERZ1461729	MGYG000290767	d__Bacteria;p__Bacteroidota;c__Bacteroidia;o__Bacteroidales;f__P3;g__UBA1217;s__	ND	MGY	MGYG000290767	2508470	241	13028	49.57	87.07	3.71
CADAAX01	MGYG000290768	d__Bacteria;p__Firmicutes_A;c__Clostridia;o__Lachnospirales;f__Lachnospiraceae;g__UBA629;s__UBA629	Luing	MGY	MGYG000290768	2047199	94	38880	43.65	96.28	0.1
CACYNE01	MGYG000290769	d__Bacteria;p__Bacteroidota;c__Bacteroidia;o__Bacteroidales;f__Bacteroidaceae;g__Prevotella;s__Prevotella	Charolais	MGY	MGYG000290769	2987588	83	58947	49.54	90	2026-05-03
CADAAI01	MGYG000290770	d__Bacteria;p__Bacteroidota;c__Bacteroidia;o__Bacteroidales;f__Muribaculaceae;g__Sodaliphilus;s__Sodaliphilus	Charolais	MGY	MGYG000290770	2796374	59	87116	46.5	93.77	0.5
CACXGU01	MGYG000290771	d__Bacteria;p__Bacteroidota;c__Bacteroidia;o__Bacteroidales;f__WCHB1-69;g__F23-D06;s__F23-D06	ND	MGY	MGYG000290771	1850503	244	9837	51.85	81.22	2.64
CADCEW01	MGYG000290772	d__Bacteria;p__Bacteroidota;c__Bacteroidia;o__Bacteroidales;f__Bacteroidaceae;g__Prevotella;s__Prevotella	Luing	MGY	MGYG000290772	2582040	105	37932	45.39	97.78	1.23
CACVQJ01	MGYG000290773	d__Bacteria;p__Firmicutes;c__Bacilli;o__Erysipelotrichales;f__Erysipelotrichaceae;g__Bulleidia;s__Bulleidia	Charolais	MGY	MGYG000290773	2430998	113	38337	50.33	98.1	1.27
CADAOF01	MGYG000290774	d__Bacteria;p__Firmicutes_A;c__Clostridia;o__Lachnospirales;f__Lachnospiraceae;g__UBA6987;s__UBA6987	Charolais	MGY	MGYG000290774	2258669	38	108811	57.18	87.85	1.27
ERZ1461690	MGYG000290775	d__Bacteria;p__Bacteroidota;c__Bacteroidia;o__Bacteroidales;f__P3;g__UBA1711;s__	Boran	MGY	MGYG000290775	1454265	103	21303	55.13	81.39	2.15
CACZNA01	MGYG000290776	d__Bacteria;p__Bacteroidota;c__Bacteroidia;o__Bacteroidales;f__F082;g__F082;s__F082	Luing	MGY	MGYG000290776	3427796	120	52922	48.16	81.9	0
CACWXE01	MGYG000290777	d__Bacteria;p__Firmicutes_A;c__Clostridia;o__Oscillospirales;f__Acutalibacteraceae;g__Ruminococcus_E;s__Ruminococcus_E	Aberdeen Angus	MGY	MGYG000290777	2185547	298	9639	52.71	87.3	2026-08-03
CACZIB01	MGYG000290778	d__Bacteria;p__Firmicutes_A;c__Clostridia;o__Lachnospirales;f__Lachnospiraceae;g__UBA1066;s__UBA1066	Charolais	MGY	MGYG000290778	1746986	177	13679	52.92	84.63	0.95
CACYEC01	MGYG000290779	d__Bacteria;p__Bacteroidota;c__Bacteroidia;o__Bacteroidales;f__Bacteroidaceae;g__RUG11857;s__RUG11857	ND	MGY	MGYG000290779	3854192	555	9308	47.34	87.51	2026-06-04
CADAUF01	MGYG000290780	d__Bacteria;p__Firmicutes_A;c__Clostridia;o__Oscillospirales;f__Acutalibacteraceae;g__RUG420;s__RUG420	Charolais	MGY	MGYG000290780	1977205	53	55158	57.77	92.62	0.67
ERZ1462678	MGYG000290781	d__Bacteria;p__Bacteroidota;c__Bacteroidia;o__Bacteroidales;f__Bacteroidaceae;g__Prevotella;s__	ND	MGY	MGYG000290781	3534445	147	36266	51.07	94.19	3.73
CADCOW01	MGYG000290782	d__Bacteria;p__Firmicutes_A;c__Clostridia;o__Lachnospirales;f__Lachnospiraceae;g__UBA3633;s__UBA3633	ND	MGY	MGYG000290782	1987157	254	11704	28.89	80.19	1.42
CADCSC01	MGYG000290783	d__Bacteria;p__Bacteroidota;c__Bacteroidia;o__Bacteroidales;f__Bacteroidaceae;g__Prevotella;s__Prevotella	ND	MGY	MGYG000290783	2772326	305	11537	51.15	83.32	1.79
CACWMD01	MGYG000290784	d__Bacteria;p__Bacteroidota;c__Bacteroidia;o__Bacteroidales;f__Bacteroidaceae;g__UBA4334;s__UBA4334	Limousin	MGY	MGYG000290784	3172273	78	74498	47.43	95.06	0
CADBJN01	MGYG000290785	d__Bacteria;p__Firmicutes_A;c__Clostridia;o__Oscillospirales;f__Ruminococcaceae;g__Ruminococcus_D;s__Ruminococcus_D	Luing	MGY	MGYG000290785	2207805	280	10595	48.3	83.06	1.71
CACWEW01	MGYG000290786	d__Bacteria;p__Bacteroidota;c__Bacteroidia;o__Bacteroidales;f__P3;g__UBA1711;s__UBA1711	ND	MGY	MGYG000290786	1970299	196	14288	54.7	83.59	2026-01-03
CADAZH01	MGYG000290787	d__Bacteria;p__Bacteroidota;c__Bacteroidia;o__Bacteroidales;f__P3;g__UBA1217;s__UBA1217	Charolais	MGY	MGYG000290787	2086720	215	13609	51.35	90.32	2.69
CACXJU01	MGYG000290788	d__Bacteria;p__Firmicutes_A;c__Clostridia_A;o__Christensenellales;f__CAG-138;g__RUG472;s__RUG472	Aberdeen Angus	MGY	MGYG000290788	2034892	274	10451	62.5	87.67	0.83
CADCQT01	MGYG000290789	d__Bacteria;p__Firmicutes_A;c__Clostridia;o__Lachnospirales;f__Lachnospiraceae;g__Weimerbacter;s__Weimerbacter	ND	MGY	MGYG000290789	2207876	231	13004	47.42	89.76	0.82
CACXUV01	MGYG000290790	d__Bacteria;p__Bacteroidota;c__Bacteroidia;o__Bacteroidales;f__Bacteroidaceae;g__Prevotella;s__Prevotella	Limousin	MGY	MGYG000290790	2870884	128	33151	53.41	93.03	1.48
CACVTX01	MGYG000290791	d__Bacteria;p__Actinobacteriota;c__Coriobacteriia;o__Coriobacteriales;f__Atopobiaceae;g__Olegusella;s__Olegusella	Charolais	MGY	MGYG000290791	2315605	80	66050	64.29	97.58	0
ERZ1461762	MGYG000290792	d__Bacteria;p__Bacteroidota;c__Bacteroidia;o__Bacteroidales;f__UBA932;g__RUG11257;s__	ND	MGY	MGYG000290792	2137483	28	136217	53.21	91.19	0
ERZ1462348	MGYG000290793	d__Bacteria;p__Firmicutes_A;c__Clostridia_A;o__Christensenellales;f__Borkfalkiaceae;g__UBA4636;s__	ND	MGY	MGYG000290793	1553837	124	16978	48.15	87.96	3.39
CACYFA01	MGYG000290794	d__Bacteria;p__Firmicutes_A;c__Clostridia;o__Oscillospirales;f__Oscillospiraceae;g__UBA1777;s__UBA1777	Luing	MGY	MGYG000290794	3123375	79	59439	57.47	91.93	0.34
ERZ1462485	MGYG000290795	d__Bacteria;p__Proteobacteria;c__Alphaproteobacteria;o__RF32;f__CAG-239;g__51-20;s__	ND	MGY	MGYG000290795	1309599	122	15436	44.8	85.39	2026-08-01
CADCIZ01	MGYG000290796	d__Bacteria;p__Firmicutes;c__Bacilli;o__RF39;f__UBA660;g__RUG12438;s__RUG12438	Charolais	MGY	MGYG000290796	1310184	75	26926	26.51	89.04	0.56
CACYVD01	MGYG000290797	d__Bacteria;p__Bacteroidota;c__Bacteroidia;o__Bacteroidales;f__Bacteroidaceae;g__Prevotella;s__Prevotella	Luing	MGY	MGYG000290797	2972147	69	85627	48.1	93.75	1.85
CADBEC01	MGYG000290798	d__Bacteria;p__Firmicutes_A;c__Clostridia;o__Oscillospirales;f__Acutalibacteraceae;g__CAG-180;s__CAG-180	Charolais	MGY	MGYG000290798	1752175	220	11284	42.19	86.3	0.5
CACVZO01	MGYG000290799	d__Bacteria;p__Firmicutes_A;c__Clostridia;o__Peptostreptococcales;f__Anaerovoracaceae;g__RUG099;s__RUG099	Aberdeen Angus	MGY	MGYG000290799	1982930	180	17955	48.47	92.8	3.43
CACYSO01	MGYG000290800	d__Bacteria;p__Bacteroidota;c__Bacteroidia;o__Bacteroidales;f__Bacteroidaceae;g__Prevotella;s__Prevotella	Charolais	MGY	MGYG000290800	2939531	135	34279	49.93	95.99	0.62
CADAOU01	MGYG000290801	d__Bacteria;p__Firmicutes_A;c__Clostridia;o__Oscillospirales;f__Ruminococcaceae;g__Ruminococcus;s__Ruminococcus	Charolais	MGY	MGYG000290801	2371243	159	20853	49.68	85	0.78
CACXBJ01	MGYG000290802	d__Bacteria;p__Firmicutes;c__Bacilli;o__Erysipelotrichales;f__Erysipelotrichaceae;g__Bulleidia;s__Bulleidia	Aberdeen Angus	MGY	MGYG000290802	1740662	152	14809	52.16	90.95	3.37
ERZ1461805	MGYG000290803	d__Bacteria;p__Firmicutes_A;c__Clostridia;o__Lachnospirales;f__Lachnospiraceae;g__UBA1267;s__	ND	MGY	MGYG000290803	2795758	262	13791	49.72	90.03	1.48
CADBPY01	MGYG000290804	d__Bacteria;p__Actinobacteriota;c__Actinomycetia;o__Actinomycetales;f__Bifidobacteriaceae;g__Pseudoscardovia;s__Pseudoscardovia	ND	MGY	MGYG000290804	1814149	213	11849	60.58	93.17	0
CACWXM01	MGYG000290805	d__Bacteria;p__Bacteroidota;c__Bacteroidia;o__Bacteroidales;f__UBA932;g__RC9;s__RC9	Aberdeen Angus	MGY	MGYG000290805	2356361	37	124410	56.22	88.97	0
CADBPA01	MGYG000290806	d__Bacteria;p__Firmicutes_A;c__Clostridia;o__Oscillospirales;f__CAG-272;g__UBA1740;s__UBA1740	ND	MGY	MGYG000290806	1776640	277	7886	57.74	83.91	1.72
CADATY01	MGYG000290807	d__Bacteria;p__Firmicutes_A;c__Clostridia;o__Lachnospirales;f__Lachnospiraceae;g__CAG-791;s__CAG-791	Charolais	MGY	MGYG000290807	2536940	276	13819	57.92	86.17	0.69
CADBWZ01	MGYG000290808	d__Bacteria;p__Bacteroidota;c__Bacteroidia;o__Bacteroidales;f__F082;g__F082;s__F082	Limousin	MGY	MGYG000290808	4061678	46	172851	47.32	95.43	1.88
CACWXQ01	MGYG000290809	d__Bacteria;p__Elusimicrobiota;c__Elusimicrobia;o__Elusimicrobiales;f__Elusimicrobiaceae;g__UBA1436;s__UBA1436	Aberdeen Angus	MGY	MGYG000290809	1391746	9	284683	47.04	96.63	0
CACWQV01	MGYG000290810	d__Bacteria;p__Bacteroidota;c__Bacteroidia;o__Bacteroidales;f__Bacteroidaceae;g__Prevotella;s__Prevotella	Aberdeen Angus	MGY	MGYG000290810	2396712	78	55713	40.98	82.7	0.51
ERZ1461695	MGYG000290811	d__Bacteria;p__Bacteroidota;c__Bacteroidia;o__Bacteroidales;f__P3;g__UBA1711;s__	Boran	MGY	MGYG000290811	1822281	116	20433	57.13	82.3	2.15
CADAPB01	MGYG000290812	d__Bacteria;p__Bacteroidota;c__Bacteroidia;o__Bacteroidales;f__Bacteroidaceae;g__Prevotella;s__Prevotella	Charolais	MGY	MGYG000290812	2265768	246	13780	41.23	89.14	1.13
CACWNA01	MGYG000290813	d__Bacteria;p__Actinobacteriota;c__Coriobacteriia;o__Coriobacteriales;f__Atopobiaceae;g__Olegusella;s__Olegusella	Limousin	MGY	MGYG000290813	2485957	68	95813	64.51	98.66	1.34
ERZ1461900	MGYG000290814	d__Bacteria;p__Firmicutes_A;c__Clostridia;o__Oscillospirales;f__Oscillospiraceae;g__CAG-110;s__	Boran	MGY	MGYG000290814	2450877	181	19130	63.19	83.92	2026-01-01
CACZFM01	MGYG000290815	d__Bacteria;p__Bacteroidota;c__Bacteroidia;o__Bacteroidales;f__Paludibacteraceae;g__RF16;s__RF16	Charolais	MGY	MGYG000290815	2030967	29	101178	47.06	94.09	2026-08-01
CADAKX01	MGYG000290816	d__Bacteria;p__Bacteroidota;c__Bacteroidia;o__Bacteroidales;f__Bacteroidaceae;g__Prevotella;s__Prevotella	Charolais	MGY	MGYG000290816	3259370	90	58390	49.55	97.36	0.12
ERZ1461854	MGYG000290817	d__Bacteria;p__Firmicutes;c__Bacilli;o__RF39;f__UBA660;g__RUG705;s__	Boran	MGY	MGYG000290817	943375	80	14830	32.37	85.39	0.11
ERZ1462087	MGYG000290818	d__Bacteria;p__Firmicutes_A;c__Clostridia_A;o__Christensenellales;f__Borkfalkiaceae;g__UBA4636;s__	ND	MGY	MGYG000290818	1805360	66	41912	47.74	92.34	0.81
CACVYD01	MGYG000290819	d__Bacteria;p__Bacteroidota;c__Bacteroidia;o__Bacteroidales;f__Bacteroidaceae;g__Prevotella;s__Prevotella	Limousin	MGY	MGYG000290819	2704690	83	55241	51.03	82.52	2026-11-01
CACYFM01	MGYG000290820	d__Bacteria;p__Actinobacteriota;c__Coriobacteriia;o__Coriobacteriales;f__Atopobiaceae;g__Olsenella;s__Olsenella	Luing	MGY	MGYG000290820	1898071	222	14228	65.73	81.42	2026-08-02
CACZJU01	MGYG000290821	d__Bacteria;p__Bacteroidota;c__Bacteroidia;o__Bacteroidales;f__Bacteroidaceae;g__UBA4372;s__UBA4372	Charolais	MGY	MGYG000290821	2458429	46	102090	47.66	91.18	0.74
CADAHQ01	MGYG000290822	d__Bacteria;p__Firmicutes_A;c__Clostridia;o__Lachnospirales;f__Lachnospiraceae;g__ISDg;s__ISDg	Charolais	MGY	MGYG000290822	2480128	54	127294	54.66	94.57	0
ERZ1462136	MGYG000290823	d__Bacteria;p__Firmicutes;c__Bacilli;o__Mycoplasmatales;f__Mycoplasmoidaceae;g__Malacoplasma_A;s__	ND	MGY	MGYG000290823	562701	36	29691	25.33	94.23	0
CACXOR01	MGYG000290824	d__Bacteria;p__Bacteroidota;c__Bacteroidia;o__Bacteroidales;f__UBA932;g__RC9;s__RC9	Aberdeen Angus	MGY	MGYG000290824	2127905	294	9518	48.81	84.52	2.53
ERZ1462626	MGYG000290825	d__Bacteria;p__Firmicutes_A;c__Clostridia;o__Oscillospirales;f__Oscillospiraceae;g__JAAYBW01;s__	ND	MGY	MGYG000290825	1720397	200	11340	62.68	85.72	1.51
ERZ1462408	MGYG000290826	d__Bacteria;p__Proteobacteria;c__Alphaproteobacteria;o__Rs-D84;f__Rs-D84;g__Rs-D84;s__	ND	MGY	MGYG000290826	811716	53	24722	37.38	81.72	0
CACZMJ01	MGYG000290827	d__Bacteria;p__Bacteroidota;c__Bacteroidia;o__Bacteroidales;f__Bacteroidaceae;g__UBA4334;s__UBA4334	Luing	MGY	MGYG000290827	2428062	247	15736	48.1	84.48	4.25
CADBVT01	MGYG000290828	d__Bacteria;p__Firmicutes_A;c__Clostridia;o__Oscillospirales;f__Acutalibacteraceae;g__Ruminococcus_E;s__Ruminococcus_E	Aberdeen Angus	MGY	MGYG000290828	1602626	73	34580	52.57	91.28	0.67
CACZES01	MGYG000290829	d__Bacteria;p__Bacteroidota;c__Bacteroidia;o__Bacteroidales;f__UBA932;g__Bact-11;s__Bact-11	Luing	MGY	MGYG000290829	1905889	229	12454	60.31	82.29	2.74
CADARY01	MGYG000290830	d__Bacteria;p__Firmicutes_A;c__Clostridia;o__Oscillospirales;f__Oscillospiraceae;g__UBA1777;s__	Luing	MGY	MGYG000290830	3095852	95	54395	58.93	95.62	0.67
CADAFP01	MGYG000290831	d__Bacteria;p__Bacteroidota;c__Bacteroidia;o__Bacteroidales;f__Muribaculaceae;g__Sodaliphilus;s__Sodaliphilus	Luing	MGY	MGYG000290831	3220480	102	57501	52.47	85.19	1.64
CADBHJ01	MGYG000290832	d__Bacteria;p__Firmicutes_A;c__Clostridia;o__Oscillospirales;f__Acutalibacteraceae;g__Ruminococcus_E;s__Ruminococcus_E	Luing	MGY	MGYG000290832	2126575	54	72466	47.29	99.33	2026-12-01
CADAWW01	MGYG000290833	d__Bacteria;p__Bacteroidota;c__Bacteroidia;o__Bacteroidales;f__Bacteroidaceae;g__UBA4372;s__UBA4372	Charolais	MGY	MGYG000290833	2988732	303	15023	46.18	83.28	1.64
CACXJN01	MGYG000290834	d__Bacteria;p__Firmicutes_A;c__Clostridia;o__Oscillospirales;f__Acutalibacteraceae;g__RUG420;s__RUG420	Aberdeen Angus	MGY	MGYG000290834	1844769	142	20627	58.28	93.29	1.34
ERZ1461864	MGYG000290835	d__Bacteria;p__Firmicutes;c__Bacilli;o__Erysipelotrichales;f__Erysipelotrichaceae;g__UBA636;s__	Boran	MGY	MGYG000290835	2141924	106	30987	46.71	94.15	2026-02-03
CACYVC01	MGYG000290836	d__Bacteria;p__Bacteroidota;c__Bacteroidia;o__Bacteroidales;f__Muribaculaceae;g__Sodaliphilus;s__Sodaliphilus	Luing	MGY	MGYG000290836	2890105	52	85672	46.49	89.71	1.64
ERZ1462244	MGYG000290837	d__Bacteria;p__Firmicutes_A;c__Clostridia;o__Oscillospirales;f__Oscillospiraceae;g__CAG-110;s__	ND	MGY	MGYG000290837	2027506	305	8158	61.09	82.49	4.75
ERZ1462176	MGYG000290838	d__Bacteria;p__Firmicutes;c__Bacilli;o__Erysipelotrichales;f__Erysipelotrichaceae;g__UBA636;s__	ND	MGY	MGYG000290838	1400048	31	67166	30.83	95.1	0
ERZ1462263	MGYG000290839	d__Bacteria;p__Firmicutes_A;c__Clostridia;o__Lachnospirales;f__Lachnospiraceae;g__CAG-127;s__	Boran	MGY	MGYG000290839	2494128	264	12332	37.87	90.69	0
CACYBI01	MGYG000290840	d__Bacteria;p__Firmicutes;c__Bacilli;o__Erysipelotrichales;f__Erysipelotrichaceae;g__Bulleidia;s__Bulleidia	ND	MGY	MGYG000290840	3177558	669	5317	46.15	85.93	2026-06-02
CADADR01	MGYG000290841	d__Bacteria;p__Bacteroidota;c__Bacteroidia;o__Bacteroidales;f__F082;g__F082;s__F082	Luing	MGY	MGYG000290841	2805441	18	233327	50.36	95.43	0.81
CACZZM01	MGYG000290842	d__Bacteria;p__Firmicutes_A;c__Clostridia;o__Lachnospirales;f__Lachnospiraceae;g__Agathobacter;s__Agathobacter	Luing	MGY	MGYG000290842	3657468	244	28291	40.87	96.09	3.37
CADAPG01	MGYG000290843	d__Bacteria;p__Firmicutes_A;c__Clostridia_A;o__Christensenellales;f__CAG-138;g__UBA3792;s__UBA3792	Charolais	MGY	MGYG000290843	2352132	147	22623	57.39	89.96	0.81
CACWMZ01	MGYG000290844	d__Bacteria;p__Firmicutes_A;c__Clostridia;o__Lachnospirales;f__Lachnospiraceae;g__UBA1066;s__UBA1066	Limousin	MGY	MGYG000290844	2387595	214	17676	55.45	93.37	0
CADBQQ01	MGYG000290845	d__Bacteria;p__Cyanobacteria;c__Vampirovibrionia;o__Gastranaerophilales;f__Gastranaerophilaceae;g__UBA2813;s__UBA2813	ND	MGY	MGYG000290845	1461887	137	15061	34.19	82.88	2026-03-01
CACYJV01	MGYG000290846	d__Bacteria;p__Bacteroidota;c__Bacteroidia;o__Bacteroidales;f__Bacteroidaceae;g__Prevotella;s__Prevotella	Luing	MGY	MGYG000290846	3674825	62	95891	51.59	98.71	0.37
CACZRK01	MGYG000290847	d__Bacteria;p__Actinobacteriota;c__Coriobacteriia;o__Coriobacteriales;f__UMGS124;g__CAIFEU01;s__CAIFEU01	ND	MGY	MGYG000290847	2385036	471	5817	68.74	88.64	0.61
CACWRH01	MGYG000290848	d__Bacteria;p__Firmicutes_A;c__Clostridia;o__Oscillospirales;f__Acutalibacteraceae;g__Ruminococcus_E;s__Ruminococcus_E	Aberdeen Angus	MGY	MGYG000290848	2627154	119	32804	50.94	98.58	2026-01-01
CADBIJ01	MGYG000290849	d__Bacteria;p__Firmicutes_A;c__Clostridia;o__Lachnospirales;f__Lachnospiraceae;g__CAG-791;s__CAG-791	Charolais	MGY	MGYG000290849	1918037	239	10616	52.8	89.93	1.68
CACXBG01	MGYG000290850	d__Bacteria;p__Firmicutes_A;c__Clostridia;o__Lachnospirales;f__Lachnospiraceae;g__Clostridium_R;s__Clostridium_R	Aberdeen Angus	MGY	MGYG000290850	2172406	200	15865	55.76	81.01	3.34
CACXLZ01	MGYG000290851	d__Bacteria;p__Bacteroidota;c__Bacteroidia;o__Bacteroidales;f__Bacteroidaceae;g__Prevotella;s__Prevotella	Limousin	MGY	MGYG000290851	2118696	204	13938	54.06	84.72	2026-02-01
ERZ1462544	MGYG000290852	d__Bacteria;p__Firmicutes_A;c__Clostridia;o__Lachnospirales;f__Lachnospiraceae;g__Butyrivibrio;s__	ND	MGY	MGYG000290852	4139321	353	15857	41.57	94.59	2.56
ERZ1461833	MGYG000290853	d__Bacteria;p__Bacteroidota;c__Bacteroidia;o__Bacteroidales;f__UBA932;g__RC9;s__	ND	MGY	MGYG000290853	2256400	56	64502	53.13	87.54	0
CADAYA01	MGYG000290854	d__Bacteria;p__Proteobacteria;c__Gammaproteobacteria;o__Enterobacterales;f__Succinivibrionaceae;g__UBA2804;s__UBA2804	Luing	MGY	MGYG000290854	2387336	237	14927	43.61	86.56	0
CADAUG01	MGYG000290855	d__Bacteria;p__Bacteroidota;c__Bacteroidia;o__Bacteroidales;f__Bacteroidaceae;g__Prevotella;s__Prevotella	Charolais	MGY	MGYG000290855	3097474	105	52273	50.73	95.42	2026-08-01
ERZ1462375	MGYG000290856	d__Bacteria;p__Firmicutes;c__Bacilli;o__RFN20;f__CAG-826;g__UBA733;s__	ND	MGY	MGYG000290856	1349755	68	33640	53.31	96.47	2026-12-01
CACWNW01	MGYG000290857	d__Bacteria;p__Fibrobacterota;c__Fibrobacteria;o__Fibrobacterales;f__Fibrobacteraceae;g__Fibrobacter;s__Fibrobacter	Limousin	MGY	MGYG000290857	3595016	57	115706	52.9	82.41	0
CACZMM01	MGYG000290858	d__Bacteria;p__Firmicutes_A;c__Clostridia;o__Lachnospirales;f__Lachnospiraceae;g__CAG-127;s__CAG-127	Charolais	MGY	MGYG000290858	2588284	62	56013	44.37	98.66	0
CACWLZ01	MGYG000290859	d__Bacteria;p__Firmicutes_A;c__Clostridia;o__Oscillospirales;f__Acutalibacteraceae;g__RUG420;s__RUG420	Aberdeen Angus	MGY	MGYG000290859	1851576	84	35086	58.14	94.63	0
CADATN01	MGYG000290860	d__Bacteria;p__Firmicutes_A;c__Clostridia;o__Oscillospirales;f__Oscillospiraceae;g__Evtepia;s__	Charolais	MGY	MGYG000290860	2064661	236	10786	62.91	89.82	1.68
ERZ1462679	MGYG000290861	d__Bacteria;p__Bacteroidota;c__Bacteroidia;o__Bacteroidales;f__Paludibacteraceae;g__RF16;s__	Boran	MGY	MGYG000290861	1758046	32	70894	50.19	88.49	0
CACVSS01	MGYG000290862	d__Bacteria;p__Proteobacteria;c__Gammaproteobacteria;o__Enterobacterales;f__Succinivibrionaceae;g__Succinivibrio;s__Succinivibrio	Charolais	MGY	MGYG000290862	2786494	207	28583	39.75	93.88	3.38
CADBMF01	MGYG000290863	d__Bacteria;p__Bacteroidota;c__Bacteroidia;o__Bacteroidales;f__Paludibacteraceae;g__RUG163;s__RUG163	ND	MGY	MGYG000290863	2245864	71	55293	43.52	97.04	0.54
CADADL01	MGYG000290864	d__Bacteria;p__Firmicutes_A;c__Clostridia;o__Lachnospirales;f__Lachnospiraceae;g__ISDg;s__ISDg	Luing	MGY	MGYG000290864	2497170	216	16037	54.89	94.3	2.68
ERZ1462346	MGYG000290865	d__Bacteria;p__Firmicutes_A;c__Clostridia;o__Oscillospirales;f__Oscillospiraceae;g__UBA738;s__	Boran	MGY	MGYG000290865	1851749	234	10292	62.53	80.72	2026-01-02
CACYXJ01	MGYG000290866	d__Bacteria;p__Firmicutes;c__Bacilli;o__Erysipelotrichales;f__Erysipelotrichaceae;g__Bulleidia;s__Bulleidia	Luing	MGY	MGYG000290866	2415852	112	35127	50.44	92.7	2.22
CADCKI01	MGYG000290867	d__Bacteria;p__Bacteroidota;c__Bacteroidia;o__Bacteroidales;f__UBA932;g__RC9;s__RC9	Luing	MGY	MGYG000290867	2201646	71	44047	56.42	94.29	0.87
CACYJU01	MGYG000290868	d__Bacteria;p__Bacteroidota;c__Bacteroidia;o__Bacteroidales;f__P3;g__UBA1711;s__UBA1711	Luing	MGY	MGYG000290868	2382942	32	138879	50.74	97.04	0.81
ERZ1462644	MGYG000290869	d__Bacteria;p__Bacteroidota;c__Bacteroidia;o__Bacteroidales;f__Bacteroidaceae;g__UBA4372;s__UBA4372	ND	MGY	MGYG000290869	2715048	190	23549	56.04	86.42	0.37
CACXYA01	MGYG000290870	d__Bacteria;p__Bacteroidota;c__Bacteroidia;o__Bacteroidales;f__Bacteroidaceae;g__Prevotella;s__Prevotella	Limousin	MGY	MGYG000290870	2560859	80	54088	48.21	88.01	0.68
CADCKW01	MGYG000290871	d__Bacteria;p__Proteobacteria;c__Alphaproteobacteria;o__Rs-D84;f__Rs-D84;g__Rs-D84;s__Rs-D84	Aberdeen Angus	MGY	MGYG000290871	949878	7	146895	38.99	86.81	0
CADCOL01	MGYG000290872	d__Bacteria;p__Firmicutes_A;c__Clostridia;o__Lachnospirales;f__Lachnospiraceae;g__UBA3766;s__UBA3766	ND	MGY	MGYG000290872	1899092	330	7026	46.06	84.21	0.11
CADBML01	MGYG000290873	d__Bacteria;p__Bacteroidota;c__Bacteroidia;o__Bacteroidales;f__Muribaculaceae;g__RUG14106;s__RUG14106	ND	MGY	MGYG000290873	2152211	220	14116	51.34	88.74	0
CACYDV01	MGYG000290874	d__Bacteria;p__Proteobacteria;c__Gammaproteobacteria;o__Burkholderiales;f__Burkholderiaceae;g__Ottowia;s__Ottowia	ND	MGY	MGYG000290874	2351859	147	25666	61.6	90.01	1.17
CACYLM01	MGYG000290875	d__Bacteria;p__Bacteroidota;c__Bacteroidia;o__Bacteroidales;f__Bacteroidaceae;g__UBA4334;s__UBA4334	Charolais	MGY	MGYG000290875	2951505	92	55173	48.79	90.97	0.19
ERZ1462041	MGYG000290876	d__Bacteria;p__Firmicutes_A;c__Clostridia;o__Lachnospirales;f__Lachnospiraceae;g__UBA2868;s__	ND	MGY	MGYG000290876	2731609	166	24370	49.79	92.17	2026-06-01
CACXOU01	MGYG000290877	d__Bacteria;p__Firmicutes_A;c__Clostridia;o__Oscillospirales;f__Ruminococcaceae;g__Ruminococcus_D;s__Ruminococcus_D	Aberdeen Angus	MGY	MGYG000290877	1761136	259	8352	45.56	89.16	1.54
CADCCO01	MGYG000290878	d__Bacteria;p__Spirochaetota;c__Spirochaetia;o__Treponematales;f__Treponemataceae;g__Treponema_D;s__Treponema_D	Charolais	MGY	MGYG000290878	2552115	169	27844	50.56	97.2	2.56
CACWEP01	MGYG000290879	d__Bacteria;p__Firmicutes_A;c__Clostridia;o__Oscillospirales;f__Acutalibacteraceae;g__RUG592;s__RUG592	ND	MGY	MGYG000290879	1626409	289	6611	51.68	82.28	0.67
CADAOY01	MGYG000290880	d__Bacteria;p__Firmicutes_A;c__Clostridia;o__Lachnospirales;f__Lachnospiraceae;g__UBA3766;s__UBA3766	Charolais	MGY	MGYG000290880	2248303	10	389743	38.23	86.86	0
CADBMV01	MGYG000290881	d__Bacteria;p__Firmicutes;c__Bacilli;o__Erysipelotrichales;f__Erysipelotrichaceae;g__UBA636;s__UBA636	ND	MGY	MGYG000290881	1362736	158	10474	28.64	85.73	1.75
CACZME01	MGYG000290882	d__Bacteria;p__Bacteroidota;c__Bacteroidia;o__Bacteroidales;f__Bacteroidaceae;g__Prevotella;s__Prevotella	Charolais	MGY	MGYG000290882	2266890	273	12033	46.04	82.84	2026-02-01
CACYIX01	MGYG000290883	d__Archaea;p__Methanobacteriota;c__Methanobacteria;o__Methanobacteriales;f__Methanobacteriaceae;g__Methanobrevibacter;s__Methanobrevibacter	Luing	MGY	MGYG000290883	1976879	251	11533	33.83	89.54	2026-08-02
CACYKT01	MGYG000290884	d__Bacteria;p__Bacteroidota;c__Bacteroidia;o__Bacteroidales;f__P3;g__UBA1217;s__UBA1217	Luing	MGY	MGYG000290884	2544806	73	56568	51	98.66	2026-08-01
CADALF01	MGYG000290885	d__Bacteria;p__Firmicutes_A;c__Clostridia;o__Oscillospirales;f__Ruminococcaceae;g__Ruminococcus_D;s__Ruminococcus_D	Charolais	MGY	MGYG000290885	2504476	83	59180	46.11	98.63	2026-05-02
CADBAO01	MGYG000290886	d__Bacteria;p__Bacteroidota;c__Bacteroidia;o__Bacteroidales;f__UBA932;g__RC9;s__RC9	Luing	MGY	MGYG000290886	2175478	45	95700	54.42	92.78	0.33
CACXCU01	MGYG000290887	d__Bacteria;p__Firmicutes_A;c__Clostridia;o__Lachnospirales;f__Lachnospiraceae;g__Eubacterium_F;s__Eubacterium_F	ND	MGY	MGYG000290887	2836001	129	48632	40.5	96.64	0.67
CACWIH01	MGYG000290888	d__Bacteria;p__Firmicutes_A;c__Clostridia;o__Oscillospirales;f__Acutalibacteraceae;g__Ruminococcus_E;s__Ruminococcus_E	Limousin	MGY	MGYG000290888	1829392	236	10605	54.74	87.14	2.68
ERZ1462042	MGYG000290889	d__Bacteria;p__Bacteroidota;c__Bacteroidia;o__Bacteroidales;f__Muribaculaceae;g__Sodaliphilus;s__	ND	MGY	MGYG000290889	2847926	180	23243	52.23	88.53	1.35
CACXHU01	MGYG000290890	d__Bacteria;p__Bacteroidota;c__Bacteroidia;o__Bacteroidales;f__Bacteroidaceae;g__Prevotella;s__Prevotella	Limousin	MGY	MGYG000290890	1982166	225	12672	54.42	83.52	2026-08-01
ERZ1462261	MGYG000290891	d__Bacteria;p__Bacteroidota;c__Bacteroidia;o__Bacteroidales;f__Bacteroidaceae;g__Prevotella;s__	ND	MGY	MGYG000290891	3126535	160	28684	54.24	89.12	2026-05-01
ERZ1462794	MGYG000290892	d__Bacteria;p__Firmicutes_A;c__Clostridia;o__Oscillospirales;f__Oscillospiraceae;g__CAG-110;s__	ND	MGY	MGYG000290892	1953620	177	15004	64.75	81.68	1.34
CACWNH01	MGYG000290893	d__Archaea;p__Methanobacteriota;c__Methanobacteria;o__Methanobacteriales;f__Methanobacteriaceae;g__Methanobrevibacter_A;s__Methanobrevibacter_A	Limousin	MGY	MGYG000290893	2801628	342	11178	30.72	92.27	3.53
CADAJE01	MGYG000290894	d__Bacteria;p__Actinobacteriota;c__Coriobacteriia;o__Coriobacteriales;f__Atopobiaceae;g__UBA7748;s__UBA7748	Charolais	MGY	MGYG000290894	2372152	116	36878	59.92	98.39	0.81
CACYIP01	MGYG000290895	d__Bacteria;p__Bacteroidota;c__Bacteroidia;o__Bacteroidales;f__UBA932;g__RC9;s__RC9	Luing	MGY	MGYG000290895	2731792	144	32136	60.31	86.33	1.79
ERZ1461852	MGYG000290896	d__Bacteria;p__Firmicutes;c__Bacilli;o__RF39;f__UBA660;g__RUG12783;s__	ND	MGY	MGYG000290896	1967134	38	69205	27.49	97.33	1.33
CADBMH01	MGYG000290897	d__Bacteria;p__Firmicutes_A;c__Clostridia;o__Lachnospirales;f__Lachnospiraceae;g__TF01-11;s__TF01-11	ND	MGY	MGYG000290897	3481104	436	11634	41.78	97.15	4.19
CADBMY01	MGYG000290898	d__Bacteria;p__Firmicutes;c__Bacilli;o__Erysipelotrichales;f__Erysipelotrichaceae;g__Bulleidia;s__Bulleidia	ND	MGY	MGYG000290898	1831294	353	6046	49.63	89.28	4.38
CADAXJ01	MGYG000290899	d__Bacteria;p__Proteobacteria;c__Gammaproteobacteria;o__Enterobacterales;f__Succinivibrionaceae;g__UBA2810;s__UBA2810	Charolais	MGY	MGYG000290899	2790182	302	12877	56.69	92.96	1.72
CADAMC01	MGYG000290900	d__Bacteria;p__Firmicutes_A;c__Clostridia;o__Oscillospirales;f__Ruminococcaceae;g__Ruminococcus;s__Ruminococcus	Charolais	MGY	MGYG000290900	2191448	72	42430	46.13	80.94	1.68
CADANT01	MGYG000290901	d__Bacteria;p__Firmicutes_A;c__Clostridia;o__Oscillospirales;f__Acutalibacteraceae;g__CAG-964;s__CAG-964	Charolais	MGY	MGYG000290901	2107967	72	51963	39.68	94.41	0.34
CADCBS01	MGYG000290902	d__Bacteria;p__Verrucomicrobiota;c__Kiritimatiellae;o__RFP12;f__UBA1067;g__CADCBS01;s__CADCBS01	Charolais	MGY	MGYG000290902	2551216	172	22238	64.79	82.99	0.96
CACZBT01	MGYG000290903	d__Bacteria;p__Firmicutes_A;c__Clostridia;o__Oscillospirales;f__Acutalibacteraceae;g__CAG-964;s__CAG-964	Charolais	MGY	MGYG000290903	1728186	249	8954	40.39	89.11	0.89
ERZ1462703	MGYG000290904	d__Bacteria;p__Bacteroidota;c__Bacteroidia;o__Bacteroidales;f__UBA932;g__Bact-11;s__	ND	MGY	MGYG000290904	2216949	73	50431	59.05	83.62	1.43
CACWHZ01	MGYG000290905	d__Bacteria;p__Firmicutes_C;c__Negativicutes;o__Selenomonadales;f__Selenomonadaceae;g__Selenomonas_C;s__Selenomonas_C	Aberdeen Angus	MGY	MGYG000290905	1899962	223	12994	60.87	81.08	0.93
ERZ1461947	MGYG000290906	d__Bacteria;p__Firmicutes_A;c__Clostridia;o__Lachnospirales;f__Lachnospiraceae;g__Eubacterium_F;s__	ND	MGY	MGYG000290906	2641746	56	77055	47.8	95.64	0
CACYVM01	MGYG000290907	d__Bacteria;p__Bacteroidota;c__Bacteroidia;o__Bacteroidales;f__WCHB1-69;g__F23-D06;s__F23-D06	Luing	MGY	MGYG000290907	3306597	47	98725	53.16	96.94	2026-08-01
CACVMG01	MGYG000290908	d__Bacteria;p__Firmicutes_A;c__Clostridia;o__Peptostreptococcales;f__Anaerovoracaceae;g__Eubacterium_T;s__Eubacterium_T	Luing	MGY	MGYG000290908	1719296	267	7997	55.97	89.02	2.36
CACWMT01	MGYG000290909	d__Bacteria;p__Actinobacteriota;c__Coriobacteriia;o__Coriobacteriales;f__Atopobiaceae;g__Olsenella;s__Olsenella	Limousin	MGY	MGYG000290909	1604102	168	14205	66.37	81.15	2.53
ERZ1462414	MGYG000290910	d__Bacteria;p__Bacteroidota;c__Bacteroidia;o__Bacteroidales;f__F082;g__F082;s__	Boran	MGY	MGYG000290910	1718150	161	14337	47.44	84.17	0.45
CACYQY01	MGYG000290911	d__Bacteria;p__Firmicutes_A;c__Clostridia;o__Peptostreptococcales;f__Anaerovoracaceae;g__RUG099;s__RUG099	Charolais	MGY	MGYG000290911	2069420	70	57878	49.83	97.3	1.42
CADCLH01	MGYG000290912	d__Bacteria;p__Firmicutes_A;c__Clostridia;o__Oscillospirales;f__Oscillospiraceae;g__UBA1777;s__	Aberdeen Angus	MGY	MGYG000290912	2211144	230	13844	63.31	86.91	0.4
ERZ1462658	MGYG000290913	d__Bacteria;p__Firmicutes_A;c__Clostridia;o__Oscillospirales;f__Acutalibacteraceae;g__UBA737;s__	ND	MGY	MGYG000290913	1548348	141	15371	48.26	80.36	0
ERZ1462185	MGYG000290914	d__Bacteria;p__Bacteroidota;c__Bacteroidia;o__Bacteroidales;f__WCHB1-69;g__F23-D06;s__	ND	MGY	MGYG000290914	2680109	72	59687	44.16	96.67	1.34
CACZNQ01	MGYG000290915	d__Bacteria;p__Firmicutes_A;c__Clostridia;o__Lachnospirales;f__Lachnospiraceae;g__CAG-791;s__CAG-791	Luing	MGY	MGYG000290915	2104336	243	11878	54.86	84.18	2.91
ERZ1461733	MGYG000290916	d__Bacteria;p__Bacteroidota;c__Bacteroidia;o__Bacteroidales;f__Bacteroidaceae;g__Prevotella;s__	ND	MGY	MGYG000290916	3857714	140	39093	41.73	98.78	0.19
CACXLU01	MGYG000290917	d__Bacteria;p__Firmicutes;c__Bacilli;o__Erysipelotrichales;f__Erysipelotrichaceae;g__UBA636;s__UBA636	Limousin	MGY	MGYG000290917	1675944	262	8183	46.96	85.04	1.52
CACWBU01	MGYG000290918	d__Archaea;p__Methanobacteriota;c__Methanobacteria;o__Methanobacteriales;f__Methanobacteriaceae;g__Methanobrevibacter_B;s__Methanobrevibacter_B	Limousin	MGY	MGYG000290918	2943928	244	19987	2026-06-26	98.4	4
CACWKZ01	MGYG000290919	d__Bacteria;p__Bacteroidota;c__Bacteroidia;o__Bacteroidales;f__UBA932;g__RC9;s__RC9	Aberdeen Angus	MGY	MGYG000290919	1976902	277	9377	57.09	80.31	2.86
CACXZR01	MGYG000290920	d__Bacteria;p__Firmicutes_A;c__Clostridia;o__Oscillospirales;f__Acutalibacteraceae;g__Ruminococcus_E;s__Ruminococcus_E	Limousin	MGY	MGYG000290920	1897333	210	12328	54.65	86.45	0.17
CADASH01	MGYG000290921	d__Bacteria;p__Verrucomicrobiota;c__Lentisphaeria;o__UBA1407;f__UBA1407;g__UBA1407;s__UBA1407	Luing	MGY	MGYG000290921	5007974	357	20445	55.06	83.56	2.56
ERZ1462470	MGYG000290922	d__Bacteria;p__Firmicutes_A;c__Clostridia;o__Oscillospirales;f__Acutalibacteraceae;g__UBA6857;s__	Boran	MGY	MGYG000290922	2598589	262	15056	55.19	89.31	1.49
CACYAM01	MGYG000290923	d__Bacteria;p__Bacteroidota;c__Bacteroidia;o__Bacteroidales;f__Muribaculaceae;g__Sodaliphilus;s__Sodaliphilus	Aberdeen Angus	MGY	MGYG000290923	2429223	203	17296	51.31	85.14	2.39
CACYGB01	MGYG000290924	d__Bacteria;p__Firmicutes_A;c__Clostridia_A;o__Christensenellales;f__CAG-74;g__RUG563;s__RUG563	Luing	MGY	MGYG000290924	2433425	137	31170	60.17	89.36	1.28
CACYUM01	MGYG000290925	d__Bacteria;p__Firmicutes_A;c__Clostridia;o__Oscillospirales;f__Oscillospiraceae;g__CAG-110;s__CAG-110	Luing	MGY	MGYG000290925	2110180	63	52554	60.58	95.24	0.67
ERZ1462524	MGYG000290926	d__Bacteria;p__Bacteroidota;c__Bacteroidia;o__Bacteroidales;f__Bacteroidaceae;g__UBA4372;s__	Boran	MGY	MGYG000290926	3230930	131	38175	46.44	87.11	0.37
CACYHY01	MGYG000290927	d__Bacteria;p__Proteobacteria;c__Alphaproteobacteria;o__Rs-D84;f__Rs-D84;g__Rs-D84;s__Rs-D84	Luing	MGY	MGYG000290927	943002	66	22170	37.47	83.52	0
CADAHS01	MGYG000290928	d__Bacteria;p__Firmicutes_A;c__Clostridia;o__Oscillospirales;f__Ruminococcaceae;g__Ruminococcus_D;s__Ruminococcus_D	Charolais	MGY	MGYG000290928	2591539	85	62112	45.68	97.26	0
CADCBM01	MGYG000290929	d__Bacteria;p__Bacteroidota;c__Bacteroidia;o__Bacteroidales;f__P3;g__UBA1711;s__UBA1711	Charolais	MGY	MGYG000290929	2283948	56	69940	54.26	92.92	0.54
CACZGG01	MGYG000290930	d__Bacteria;p__Bacteroidota;c__Bacteroidia;o__Bacteroidales;f__UBA932;g__RC9;s__RC9	Charolais	MGY	MGYG000290930	2518885	67	71230	52.98	95.54	0.83
CADALK01	MGYG000290931	d__Bacteria;p__Actinobacteriota;c__Coriobacteriia;o__Coriobacteriales;f__Atopobiaceae;g__UBA7748;s__UBA7748	Charolais	MGY	MGYG000290931	2205014	227	16115	60.16	94.69	0.81
CACYNS01	MGYG000290932	d__Bacteria;p__Bacteroidota;c__Bacteroidia;o__Bacteroidales;f__Bacteroidaceae;g__UBA4334;s__UBA4334	Charolais	MGY	MGYG000290932	3043281	50	73419	47.42	95.43	0.19
ERZ1461680	MGYG000290933	d__Bacteria;p__Firmicutes;c__Bacilli;o__RFN20;f__CAG-826;g__UBA733;s__	ND	MGY	MGYG000290933	1340362	61	27973	54.52	85.7	4.49
CACYGI01	MGYG000290934	d__Bacteria;p__Bacteroidota;c__Bacteroidia;o__Bacteroidales;f__UBA932;g__Bact-11;s__Bact-11	Charolais	MGY	MGYG000290934	1717620	10	279867	55.05	90.71	0
CADBIX01	MGYG000290935	d__Bacteria;p__Bacteroidota;c__Bacteroidia;o__Bacteroidales;f__P3;g__UBA1711;s__UBA1711	Luing	MGY	MGYG000290935	2143897	47	73058	54.41	94.35	0.54
ERZ1461924	MGYG000290936	d__Bacteria;p__Bacteroidota;c__Bacteroidia;o__Bacteroidales;f__F082;g__F082;s__F082	Boran	MGY	MGYG000290936	2359972	122	29184	45.99	93.72	0.54
CACXZE01	MGYG000290937	d__Bacteria;p__Bacteroidota;c__Bacteroidia;o__Bacteroidales;f__P3;g__UBA1711;s__UBA1711	Limousin	MGY	MGYG000290937	2532932	54	81157	52.8	95.66	2026-08-01
CACZZU01	MGYG000290938	d__Bacteria;p__Firmicutes_A;c__Clostridia;o__Oscillospirales;f__Acutalibacteraceae;g__UBA1213;s__UBA1213	Luing	MGY	MGYG000290938	2232923	224	12755	51.66	91.05	0
ERZ1462607	MGYG000290939	d__Bacteria;p__Bacteroidota;c__Bacteroidia;o__Bacteroidales;f__Bacteroidaceae;g__UBA4372;s__	ND	MGY	MGYG000290939	3909108	115	58785	48.8	94.94	4.79
CADBVM01	MGYG000290940	d__Bacteria;p__Firmicutes_A;c__Clostridia;o__Oscillospirales;f__Acutalibacteraceae;g__UBA1213;s__UBA1213	Aberdeen Angus	MGY	MGYG000290940	2554323	319	10865	46.85	88.55	2.39
CACYHQ01	MGYG000290941	d__Bacteria;p__Verrucomicrobiota;c__Lentisphaeria;o__Victivallales;f__UBA1829;g__UBA1732;s__UBA1732	Charolais	MGY	MGYG000290941	2844499	41	158865	59.37	90.13	2.59
CADCCU01	MGYG000290942	d__Bacteria;p__Firmicutes;c__Bacilli;o__Mycoplasmatales;f__Mycoplasmoidaceae;g__Malacoplasma_A;s__Malacoplasma_A	Luing	MGY	MGYG000290942	567903	14	69665	27.61	98.85	0
CADBSD01	MGYG000290943	d__Bacteria;p__Firmicutes_A;c__Clostridia;o__Oscillospirales;f__Acutalibacteraceae;g__Ruminococcus_E;s__Ruminococcus_E	ND	MGY	MGYG000290943	1774910	114	23824	44.17	94.97	0
CACWBD01	MGYG000290944	d__Bacteria;p__Firmicutes_A;c__Clostridia;o__Lachnospirales;f__Lachnospiraceae;g__CAG-791;s__CAG-791	Aberdeen Angus	MGY	MGYG000290944	1958703	129	23041	52.89	89.32	1.44
CADBUS01	MGYG000290945	d__Bacteria;p__Bacteroidota;c__Bacteroidia;o__Bacteroidales;f__UBA932;g__UBA1232;s__UBA1232	ND	MGY	MGYG000290945	1675548	215	10235	43.44	85.65	2026-09-02
CADAHA01	MGYG000290946	d__Bacteria;p__Firmicutes_A;c__Clostridia;o__Saccharofermentanales;f__Saccharofermentanaceae;g__Saccharofermentans;s__Saccharofermentans	Luing	MGY	MGYG000290946	2506538	244	15238	47.33	94.13	0
CACXCF01	MGYG000290947	d__Bacteria;p__Firmicutes_A;c__Clostridia;o__Lachnospirales;f__Lachnospiraceae;g__Eubacterium_Q;s__Eubacterium_Q	ND	MGY	MGYG000290947	2285998	366	7761	52.14	81.49	2.35
CACXLK01	MGYG000290948	d__Archaea;p__Methanobacteriota;c__Methanobacteria;o__Methanobacteriales;f__Methanobacteriaceae;g__Methanobrevibacter_A;s__Methanobrevibacter_A	Aberdeen Angus	MGY	MGYG000290948	2074665	216	13644	37.14	93.17	0.4
CADANG01	MGYG000290949	d__Bacteria;p__Firmicutes_A;c__Clostridia;o__Oscillospirales;f__Ruminococcaceae;g__Ruminococcus_D;s__Ruminococcus_D	Luing	MGY	MGYG000290949	2013269	103	33386	45.47	90.41	2026-03-01
ERZ1462525	MGYG000290950	d__Bacteria;p__Firmicutes_A;c__Clostridia;o__Lachnospirales;f__Lachnospiraceae;g__UBA3633;s__	ND	MGY	MGYG000290950	1982856	42	96958	32.55	83.7	0.63
CACVSX01	MGYG000290951	d__Bacteria;p__Firmicutes_A;c__Clostridia;o__Oscillospirales;f__Ruminococcaceae;g__Ruminococcus;s__Ruminococcus	Luing	MGY	MGYG000290951	3040638	137	39167	48.66	95.96	0.41
CADBRE01	MGYG000290952	d__Bacteria;p__Firmicutes;c__Bacilli;o__RF39;f__UBA660;g__RUG727;s__RUG727	ND	MGY	MGYG000290952	1019048	175	6795	28.85	85.62	3.37
CADBOP01	MGYG000290953	d__Bacteria;p__Firmicutes_A;c__Clostridia;o__Oscillospirales;f__Ruminococcaceae;g__UBA3855;s__UBA3855	ND	MGY	MGYG000290953	2444069	273	11751	41.31	90.52	0
ERZ1462039	MGYG000290954	d__Bacteria;p__Bacteroidota;c__Bacteroidia;o__Bacteroidales;f__WCHB1-69;g__UBA1756;s__	ND	MGY	MGYG000290954	2365453	57	62797	50.66	94.78	2026-08-01
ERZ1462551	MGYG000290955	d__Bacteria;p__Bacteroidota;c__Bacteroidia;o__Bacteroidales;f__Paludibacteraceae;g__RF16;s__	ND	MGY	MGYG000290955	1972101	89	35663	52.82	83.58	2.32
CACXDM01	MGYG000290956	d__Bacteria;p__Firmicutes;c__Bacilli;o__Erysipelotrichales;f__Erysipelotrichaceae;g__Bulleidia;s__Bulleidia	ND	MGY	MGYG000290956	2461647	223	18650	47.63	97.44	4.92
CACXNC01	MGYG000290957	d__Bacteria;p__Bacteroidota;c__Bacteroidia;o__Bacteroidales;f__Muribaculaceae;g__Sodaliphilus;s__Sodaliphilus	Aberdeen Angus	MGY	MGYG000290957	3750402	42	149253	50.87	93.4	1.58
ERZ1462021	MGYG000290958	d__Bacteria;p__Bacteroidota;c__Bacteroidia;o__Bacteroidales;f__F082;g__F082;s__	Boran	MGY	MGYG000290958	3089044	147	32642	48.04	81.81	2026-08-01
CACZKZ01	MGYG000290959	d__Bacteria;p__Bacteroidota;c__Bacteroidia;o__Bacteroidales;f__UBA932;g__RC9;s__RC9	Charolais	MGY	MGYG000290959	2571563	168	25551	48.92	88.81	1.43
CADBVN01	MGYG000290960	d__Bacteria;p__Firmicutes_A;c__Clostridia;o__Oscillospirales;f__Acutalibacteraceae;g__RUG420;s__RUG420	Aberdeen Angus	MGY	MGYG000290960	1816767	152	20767	58.11	90.94	2026-02-01
CACYVY01	MGYG000290961	d__Bacteria;p__Bacteroidota;c__Bacteroidia;o__Bacteroidales;f__Bacteroidaceae;g__Prevotella;s__Prevotella	Luing	MGY	MGYG000290961	3240353	51	116557	49.04	90.33	2026-01-04
CADBJM01	MGYG000290962	d__Bacteria;p__Bacteroidota;c__Bacteroidia;o__Bacteroidales;f__UBA932;g__RC9;s__RC9	Luing	MGY	MGYG000290962	2372854	265	12679	49.01	89.76	0.95
CACYWX01	MGYG000290963	d__Bacteria;p__Firmicutes_A;c__Clostridia;o__Oscillospirales;f__CAG-272;g__UMGS1696;s__UMGS1696	Luing	MGY	MGYG000290963	3787764	552	8469	61.58	84.22	2.24
CACZCT01	MGYG000290965	d__Bacteria;p__Bacteroidota;c__Bacteroidia;o__Bacteroidales;f__Bacteroidaceae;g__Prevotella;s__Prevotella	Luing	MGY	MGYG000290965	2221804	142	29135	48.63	80.77	3.18
CADBLV01	MGYG000290966	d__Bacteria;p__Firmicutes_A;c__Clostridia_A;o__Christensenellales;f__CAG-74;g__GCA-900199385;s__GCA-900199385	ND	MGY	MGYG000290966	2540014	414	7429	56.43	83.13	0.58
CACXRP01	MGYG000290967	d__Bacteria;p__Bacteroidota;c__Bacteroidia;o__Bacteroidales;f__Bacteroidaceae;g__Prevotella;s__Prevotella	Limousin	MGY	MGYG000290967	2897554	96	51177	47.5	96.21	0.7
CADBKL01	MGYG000290968	d__Bacteria;p__Firmicutes_A;c__Clostridia_A;o__Christensenellales;f__CAG-138;g__RUG472;s__RUG472	Charolais	MGY	MGYG000290968	2300011	18	177118	61.43	93.66	0
ERZ1461683	MGYG000290969	d__Bacteria;p__Spirochaetota;c__Spirochaetia;o__Sphaerochaetales;f__Sphaerochaetaceae;g__UBA9848;s__	ND	MGY	MGYG000290969	2077075	143	18448	46.65	87.88	0
CACYYN01	MGYG000290970	d__Bacteria;p__Firmicutes_A;c__Clostridia;o__Oscillospirales;f__Oscillospiraceae;g__UBA1777;s__	Luing	MGY	MGYG000290970	2731150	79	65334	51.39	84.12	0
ERZ1462613	MGYG000290971	d__Bacteria;p__Bacteroidota;c__Bacteroidia;o__Bacteroidales;f__Bacteroidaceae;g__Prevotella;s__	Boran	MGY	MGYG000290971	3051117	139	37211	49.41	95.73	2.78
CADCSF01	MGYG000290972	d__Bacteria;p__Firmicutes_A;c__Clostridia;o__Lachnospirales;f__Lachnospiraceae;g__RUG147;s__RUG147	ND	MGY	MGYG000290972	2928303	186	26093	56.45	96.04	0.04
ERZ1461771	MGYG000290973	d__Bacteria;p__Firmicutes_A;c__Clostridia;o__UMGS1883;f__UMGS1883;g__UMGS1540;s__	ND	MGY	MGYG000290973	1593422	61	37283	41.93	95.97	1.34
ERZ1461766	MGYG000290974	d__Bacteria;p__Bacteroidota;c__Bacteroidia;o__Bacteroidales;f__UBA932;g__RC9;s__	Boran	MGY	MGYG000290974	2252322	90	35636	56.53	80.13	4.31
CACZHC01	MGYG000290975	d__Bacteria;p__Verrucomicrobiota;c__Kiritimatiellae;o__RFP12;f__UBA1067;g__UBA1067;s__UBA1067	Charolais	MGY	MGYG000290975	3356427	178	31185	60.47	82.74	2.73
CACZWO01	MGYG000290976	d__Bacteria;p__Firmicutes_A;c__Clostridia;o__Oscillospirales;f__Oscillospiraceae;g__CAG-110;s__CAG-110	Luing	MGY	MGYG000290976	2210975	122	32545	60.59	94.63	2.15
CACWPD01	MGYG000290977	d__Bacteria;p__Firmicutes_A;c__Clostridia;o__Peptostreptococcales;f__Anaerovoracaceae;g__RUG754;s__RUG754	Aberdeen Angus	MGY	MGYG000290977	1420230	247	7100	48.27	82.74	3.43
CADAUY01	MGYG000290978	d__Bacteria;p__Bacteroidota;c__Bacteroidia;o__Bacteroidales;f__P3;g__UBA1711;s__UBA1711	Luing	MGY	MGYG000290978	2057434	77	36732	54.6	92.63	0.54
CACYNI01	MGYG000290979	d__Archaea;p__Methanobacteriota;c__Methanobacteria;o__Methanobacteriales;f__Methanobacteriaceae;g__Methanobrevibacter;s__Methanobrevibacter	Charolais	MGY	MGYG000290979	1932982	49	56585	31.92	94.81	0.8
CACWVJ01	MGYG000290980	d__Bacteria;p__Firmicutes_A;c__Clostridia;o__Oscillospirales;f__Oscillospiraceae;g__UBA1777;s__UBA1777	Limousin	MGY	MGYG000290980	2798209	94	46598	59.64	92.28	0.02
CACZSV01	MGYG000290981	d__Bacteria;p__Actinobacteriota;c__Coriobacteriia;o__Coriobacteriales;f__QAMH01;g__QAMH01;s__QAMH01	ND	MGY	MGYG000290981	1917439	240	10145	55.65	90.32	0
CADAZE01	MGYG000290982	d__Bacteria;p__Bacteroidota;c__Bacteroidia;o__Bacteroidales;f__P3;g__UBA1711;s__UBA1711	Charolais	MGY	MGYG000290982	2543291	212	17183	53.22	89.23	1.61
CACWLK01	MGYG000290983	d__Bacteria;p__Proteobacteria;c__Alphaproteobacteria;o__RF32;f__CAG-239;g__51-20;s__51-20	Aberdeen Angus	MGY	MGYG000290983	1427246	26	72383	41.14	97.85	0
CACYZW01	MGYG000290984	d__Bacteria;p__Firmicutes_A;c__Clostridia_A;o__Christensenellales;f__CAG-74;g__UBA2862;s__UBA2862	Charolais	MGY	MGYG000290984	3882354	239	26727	60.03	94.46	2026-04-04
CACXHI01	MGYG000290985	d__Bacteria;p__Firmicutes_A;c__Clostridia;o__Oscillospirales;f__Oscillospiraceae;g__CAG-110;s__	ND	MGY	MGYG000290985	1695254	253	8117	59.01	80.95	0
CACYHB01	MGYG000290986	d__Bacteria;p__Firmicutes_A;c__Clostridia;o__Oscillospirales;f__Oscillospiraceae;g__UBA1777;s__	Charolais	MGY	MGYG000290986	2784380	88	88901	59.23	94.3	3.36
ERZ1462110	MGYG000290987	d__Bacteria;p__Firmicutes_A;c__Clostridia;o__Saccharofermentanales;f__Saccharofermentanaceae;g__Saccharofermentans;s__	ND	MGY	MGYG000290987	2040837	169	15507	48.75	84.75	2.13
CACYMB01	MGYG000290988	d__Bacteria;p__Bacteroidota;c__Bacteroidia;o__Bacteroidales;f__UBA932;g__RC9;s__RC9	Charolais	MGY	MGYG000290988	2187010	102	35116	56.39	90.71	1.51
CACZZK01	MGYG000290989	d__Bacteria;p__Proteobacteria;c__Alphaproteobacteria;o__RF32;f__CAG-239;g__RUG410;s__RUG410	Luing	MGY	MGYG000290989	1431309	40	49571	42.49	94.62	0
CACYWP01	MGYG000290990	d__Bacteria;p__Actinobacteriota;c__Coriobacteriia;o__Coriobacteriales;f__Atopobiaceae;g__UBA1367;s__UBA1367	Luing	MGY	MGYG000290990	3174536	50	109030	64.28	98.39	0.81
CACXRF01	MGYG000290991	d__Bacteria;p__Firmicutes_A;c__Clostridia;o__Lachnospirales;f__Lachnospiraceae;g__CAG-791;s__CAG-791	Limousin	MGY	MGYG000290991	2198385	150	21555	52.97	82.84	0.88
CADAIX01	MGYG000290992	d__Bacteria;p__Firmicutes;c__Bacilli;o__Erysipelotrichales;f__Erysipelatoclostridiaceae;g__Intestinibaculum;s__Intestinibaculum	Charolais	MGY	MGYG000290992	2857892	176	25162	38.77	99.06	0.94
ERZ1461950	MGYG000290993	d__Bacteria;p__Firmicutes_A;c__Clostridia;o__Lachnospirales;f__Lachnospiraceae;g__ISDg;s__	ND	MGY	MGYG000290993	2135947	283	9371	51.25	85.87	1.67
CADBQF01	MGYG000290994	d__Bacteria;p__Firmicutes_A;c__Clostridia;o__Oscillospirales;f__Ruminococcaceae;g__Ruminococcus;s__Ruminococcus	ND	MGY	MGYG000290994	2273889	441	5975	47.2	83.8	1.34
CADBMN01	MGYG000290995	d__Bacteria;p__Firmicutes_A;c__Clostridia;o__Oscillospirales;f__Oscillospiraceae;g__Dysosmobacter;s__	ND	MGY	MGYG000290995	1975445	226	11802	64.35	87.78	1.62
CACZCW01	MGYG000290996	d__Bacteria;p__Firmicutes_A;c__Clostridia;o__Oscillospirales;f__Oscillospiraceae;g__UBA1777;s__UBA1777	Luing	MGY	MGYG000290996	2606703	299	13112	58.79	86.44	4.36
CACWFJ01	MGYG000290997	d__Bacteria;p__Bacteroidota;c__Bacteroidia;o__Bacteroidales;f__Bacteroidaceae;g__Prevotella;s__Prevotella	ND	MGY	MGYG000290997	1722300	217	10069	48.5	88.86	0
CACYNL01	MGYG000290998	d__Bacteria;p__Firmicutes_A;c__Clostridia;o__Oscillospirales;f__Acutalibacteraceae;g__Ruminococcus_E;s__Ruminococcus_E	Charolais	MGY	MGYG000290998	1832171	154	16417	47.53	90.6	1.34
CADBRR01	MGYG000290999	d__Bacteria;p__Firmicutes_A;c__Clostridia_A;o__Christensenellales;f__CAG-138;g__RUG14239;s__RUG14239	ND	MGY	MGYG000290999	1960341	162	18120	37.24	95.8	2026-07-01
CACVWB01	MGYG000291000	d__Bacteria;p__Firmicutes_A;c__Clostridia;o__Oscillospirales;f__Acutalibacteraceae;g__Ruminococcus_E;s__Ruminococcus_E	Luing	MGY	MGYG000291000	1879254	81	34693	46.77	91.59	0.67
ERZ1461664	MGYG000291001	d__Bacteria;p__Bacteroidota;c__Bacteroidia;o__Bacteroidales;f__Bacteroidaceae;g__Prevotella;s__Prevotella	ND	MGY	MGYG000291001	2986787	121	37464	52.6	79.88	0.71
ERZ1461679	MGYG000291002	d__Bacteria;p__Firmicutes;c__Bacilli;o__RF39;f__UBA660;g__CAG-822;s__	Boran	MGY	MGYG000291002	924913	29	64258	28.55	85.6	2.81
ERZ1462090	MGYG000291003	d__Bacteria;p__Bacteroidota;c__Bacteroidia;o__Bacteroidales;f__Paludibacteraceae;g__RF16;s__RF16	ND	MGY	MGYG000291003	1963910	58	44762	47.21	92.74	2026-08-01
CACWER01	MGYG000291004	d__Bacteria;p__Proteobacteria;c__Alphaproteobacteria;o__RF32;f__CAG-239;g__RUG410;s__RUG410	ND	MGY	MGYG000291004	1229179	123	14231	39.46	91.25	2026-03-04
CADAEP01	MGYG000291005	d__Bacteria;p__Bacteroidota;c__Bacteroidia;o__Bacteroidales;f__UBA932;g__RC9;s__RC9	Charolais	MGY	MGYG000291005	2265052	45	66671	55.88	90.26	0
CACWFK01	MGYG000291006	d__Bacteria;p__Firmicutes;c__Bacilli;o__Erysipelotrichales;f__Erysipelotrichaceae;g__Bulleidia;s__Bulleidia	ND	MGY	MGYG000291006	2350890	329	9201	49.13	87.61	1.75
CACYBO01	MGYG000291007	d__Bacteria;p__Firmicutes_A;c__Clostridia;o__Peptostreptococcales;f__Anaerovoracaceae;g__UBA1191;s__UBA1191	ND	MGY	MGYG000291007	1796459	283	9298	49.86	80.38	2.48
CACXIB01	MGYG000291008	d__Bacteria;p__Bacteroidota;c__Bacteroidia;o__Bacteroidales;f__Bacteroidaceae;g__UBA4334;s__UBA4334	Limousin	MGY	MGYG000291008	3159553	114	46011	47.42	93.02	0.19
CACWBO01	MGYG000291009	d__Bacteria;p__Bacteroidota;c__Bacteroidia;o__Bacteroidales;f__Bacteroidaceae;g__Prevotella;s__Prevotella	Aberdeen Angus	MGY	MGYG000291009	2403395	163	24232	48.33	89.82	2026-03-01
CADACL01	MGYG000291010	d__Bacteria;p__Firmicutes_A;c__Clostridia;o__Oscillospirales;f__Acutalibacteraceae;g__RUG420;s__RUG420	Luing	MGY	MGYG000291010	1771656	131	24210	58.15	90.94	2026-07-01
CACZUZ01	MGYG000291011	d__Bacteria;p__Bacteroidota;c__Bacteroidia;o__Bacteroidales;f__P3;g__UBA1217;s__UBA1217	Charolais	MGY	MGYG000291011	2532000	88	47717	50.72	80.11	0.67
CADCDA01	MGYG000291012	d__Bacteria;p__Firmicutes;c__Bacilli;o__RFN20;f__CAG-826;g__UBA2450;s__UBA2450	Luing	MGY	MGYG000291012	1571086	26	176179	34.78	98.88	2026-12-01
CADBLG01	MGYG000291013	d__Bacteria;p__Campylobacterota;c__Campylobacteria;o__Campylobacterales;f__Campylobacteraceae;g__Campylobacter;s__Campylobacter	ND	MGY	MGYG000291013	1507258	17	176916	47.6	97.76	0.37
CADABS01	MGYG000291014	d__Bacteria;p__Firmicutes;c__Bacilli;o__Erysipelotrichales;f__Erysipelotrichaceae;g__Bulleidia;s__Bulleidia	Luing	MGY	MGYG000291014	2747971	102	40701	49.9	97.46	3.65
CADBFJ01	MGYG000291015	d__Bacteria;p__Firmicutes_A;c__Clostridia;o__Oscillospirales;f__CAG-272;g__UMGS1865;s__UMGS1865	Luing	MGY	MGYG000291015	1348722	140	14574	53.2	82.61	2026-01-02
CACXJH01	MGYG000291016	d__Bacteria;p__Firmicutes_A;c__Clostridia;o__Oscillospirales;f__Acutalibacteraceae;g__Ruminococcus_E;s__Ruminococcus_E	Aberdeen Angus	MGY	MGYG000291016	1869472	198	12202	54.75	86.77	0.67
CADAZX01	MGYG000291017	d__Bacteria;p__Firmicutes_A;c__Clostridia;o__UBA1212;f__UBA1212;g__UBA1212;s__UBA1212	Luing	MGY	MGYG000291017	2707311	74	60585	54.36	94.58	2026-08-02
ERZ1462395	MGYG000291018	d__Bacteria;p__Planctomycetota;c__Planctomycetes;o__Pirellulales;f__Thermoguttaceae;g__RUG11551;s__	ND	MGY	MGYG000291018	4252945	125	51105	49.61	92.46	0
CACXYH01	MGYG000291019	d__Bacteria;p__Bacteroidota;c__Bacteroidia;o__Bacteroidales;f__Bacteroidaceae;g__Prevotella;s__Prevotella	Limousin	MGY	MGYG000291019	3288509	123	40099	54.54	96.56	0.74
CACWJS01	MGYG000291020	d__Bacteria;p__Verrucomicrobiota;c__Kiritimatiellae;o__RFP12;f__UBA1067;g__UBA1067;s__UBA1067	Aberdeen Angus	MGY	MGYG000291020	3425386	256	23185	58.75	85.85	2.77
CACYNW01	MGYG000291021	d__Bacteria;p__Firmicutes_A;c__Clostridia;o__Oscillospirales;f__Acutalibacteraceae;g__RUG714;s__	Luing	MGY	MGYG000291021	1868248	360	6042	43.71	85.81	0.22
ERZ1462647	MGYG000291022	d__Bacteria;p__Firmicutes_A;c__Clostridia;o__Oscillospirales;f__Acutalibacteraceae;g__Ruminococcus_E;s__	Boran	MGY	MGYG000291022	2190739	107	29839	43.23	90.46	0.67
ERZ1462285	MGYG000291023	d__Bacteria;p__Bacteroidota;c__Bacteroidia;o__Bacteroidales;f__Bacteroidaceae;g__UBA4372;s__	Boran	MGY	MGYG000291023	3066036	177	22078	50.1	85.2	1.18
CACVMI01	MGYG000291024	d__Bacteria;p__Firmicutes_C;c__Negativicutes;o__Acidaminococcales;f__Acidaminococcaceae;g__Succiniclasticum;s__Succiniclasticum	Charolais	MGY	MGYG000291024	2037035	327	8311	50.25	88.43	4.64
CADBIU01	MGYG000291025	d__Bacteria;p__Firmicutes_A;c__Clostridia;o__Lachnospirales;f__Lachnospiraceae;g__CAG-791;s__CAG-791	Charolais	MGY	MGYG000291025	2735962	127	37725	51.9	87.87	2026-09-01
CADADW01	MGYG000291026	d__Bacteria;p__Firmicutes_A;c__Clostridia;o__Oscillospirales;f__Acutalibacteraceae;g__Ruminococcus_E;s__Ruminococcus_E	Charolais	MGY	MGYG000291026	2460629	128	40968	46.48	96.64	1.34
ERZ1462445	MGYG000291027	d__Bacteria;p__Bacteroidota;c__Bacteroidia;o__Bacteroidales;f__Paludibacteraceae;g__;s__	ND	MGY	MGYG000291027	3315651	396	9827	44.92	91.33	2026-08-02
CACYZJ01	MGYG000291028	d__Bacteria;p__Bacteroidota;c__Bacteroidia;o__Bacteroidales;f__P3;g__UBA1711;s__UBA1711	Luing	MGY	MGYG000291028	2211047	52	72457	55.76	91.24	0.54
ERZ1461613	MGYG000291029	d__Bacteria;p__Proteobacteria;c__Alphaproteobacteria;o__RF32;f__UBA3637;g__CAAHEQ01;s__	ND	MGY	MGYG000291029	1416252	149	13007	36.91	88.69	0.55
ERZ1462169	MGYG000291030	d__Bacteria;p__Bacteroidota;c__Bacteroidia;o__Bacteroidales;f__Paludibacteraceae;g__RF16;s__	ND	MGY	MGYG000291030	2456008	20	190361	51.66	92.2	0
CACVUE01	MGYG000291031	d__Bacteria;p__Bacteroidota;c__Bacteroidia;o__Bacteroidales;f__P3;g__UBA1711;s__UBA1711	Luing	MGY	MGYG000291031	2336476	43	87554	52.32	90.86	0.54
ERZ1461830	MGYG000291032	d__Bacteria;p__Firmicutes_A;c__Clostridia;o__Oscillospirales;f__CAG-272;g__UBA1248;s__	ND	MGY	MGYG000291032	2957044	149	32604	48.14	93.96	0
CACZUI01	MGYG000291033	d__Bacteria;p__Bacteroidota;c__Bacteroidia;o__Bacteroidales;f__Bacteroidaceae;g__UBA4372;s__UBA4372	Charolais	MGY	MGYG000291033	3390094	100	72225	52.17	92.07	3.63
CACWRC01	MGYG000291034	d__Bacteria;p__Firmicutes;c__Bacilli;o__Erysipelotrichales;f__Erysipelotrichaceae;g__Bulleidia;s__Bulleidia	Aberdeen Angus	MGY	MGYG000291034	1586859	247	8205	48.83	86.48	1.59
CACXTV01	MGYG000291035	d__Bacteria;p__Bacteroidota;c__Bacteroidia;o__Bacteroidales;f__UBA932;g__RC9;s__RC9	Aberdeen Angus	MGY	MGYG000291035	2270945	31	120122	56.04	91.83	0.02
CADADT01	MGYG000291036	d__Bacteria;p__Firmicutes_A;c__Clostridia;o__Saccharofermentanales;f__Saccharofermentanaceae;g__Saccharofermentans;s__	Luing	MGY	MGYG000291036	2647635	224	17380	46.01	93.24	4.63
CACWLR01	MGYG000291037	d__Bacteria;p__Firmicutes_A;c__Clostridia;o__Oscillospirales;f__Acutalibacteraceae;g__Ruminococcus_E;s__Ruminococcus_E	Aberdeen Angus	MGY	MGYG000291037	1945735	220	11351	54.58	93.13	2026-04-01
ERZ1462234	MGYG000291038	d__Bacteria;p__Bacteroidota;c__Bacteroidia;o__Bacteroidales;f__Bacteroidaceae;g__Prevotella;s__	Boran	MGY	MGYG000291038	3320093	178	27438	48.56	90.71	4.65
CACWHC01	MGYG000291039	d__Bacteria;p__Cyanobacteria;c__Vampirovibrionia;o__Gastranaerophilales;f__Gastranaerophilaceae;g__UBA1221;s__UBA1221	Aberdeen Angus	MGY	MGYG000291039	1959497	29	104095	34.14	88.89	1.28
CACVWD01	MGYG000291040	d__Bacteria;p__Firmicutes_A;c__Clostridia_A;o__Christensenellales;f__CAG-138;g__UBA3792;s__UBA3792	Luing	MGY	MGYG000291040	2000197	197	14378	57.13	90.84	1.98
CADBDR01	MGYG000291041	d__Bacteria;p__Firmicutes_A;c__Clostridia;o__Oscillospirales;f__Oscillospiraceae;g__ER4;s__ER4	Charolais	MGY	MGYG000291041	1607124	135	18687	62.14	90.87	1.68
CADBZX01	MGYG000291042	d__Bacteria;p__Bacteroidota;c__Bacteroidia;o__Bacteroidales;f__Bacteroidaceae;g__UBA4334;s__UBA4334	Limousin	MGY	MGYG000291042	3059797	79	60786	47.46	95	0.56
CACZCK01	MGYG000291043	d__Bacteria;p__Actinobacteriota;c__Coriobacteriia;o__Coriobacteriales;f__Atopobiaceae;g__UBA1367;s__UBA1367	Charolais	MGY	MGYG000291043	2899050	45	97138	63.53	100	0
CADASW01	MGYG000291044	d__Bacteria;p__Firmicutes;c__Bacilli;o__RF39;f__UBA660;g__UBA2730;s__UBA2730	Charolais	MGY	MGYG000291044	1144003	46	41725	26.85	93.82	1.28
CADCFH01	MGYG000291045	d__Bacteria;p__Bacteroidota;c__Bacteroidia;o__Bacteroidales;f__Bacteroidaceae;g__UBA4334;s__UBA4334	Luing	MGY	MGYG000291045	3084069	118	38508	48.32	92.84	2026-06-02
ERZ1462454	MGYG000291046	d__Bacteria;p__Spirochaetota;c__Spirochaetia;o__Sphaerochaetales;f__Sphaerochaetaceae;g__UBA9732;s__	Boran	MGY	MGYG000291046	2090570	168	21089	49.37	81.25	1.14
CADBDQ01	MGYG000291047	d__Bacteria;p__Bacteroidota;c__Bacteroidia;o__Bacteroidales;f__P3;g__UBA1711;s__UBA1711	Charolais	MGY	MGYG000291047	1960976	122	27515	54.58	93.6	1.61
CADAWP01	MGYG000291048	d__Bacteria;p__Actinobacteriota;c__Coriobacteriia;o__Coriobacteriales;f__Atopobiaceae;g__UBA7741;s__UBA7741	Charolais	MGY	MGYG000291048	2754493	47	109407	64.12	97.98	0.27
ERZ1462499	MGYG000291049	d__Bacteria;p__Firmicutes_A;c__Clostridia;o__Oscillospirales;f__Acutalibacteraceae;g__;s__	ND	MGY	MGYG000291049	2645785	114	36294	58.04	93.96	0.67
ERZ1462097	MGYG000291050	d__Bacteria;p__Cyanobacteria;c__Vampirovibrionia;o__Gastranaerophilales;f__Gastranaerophilaceae;g__CAG-196;s__	ND	MGY	MGYG000291050	1948974	88	32035	33.03	83.55	2026-05-01
CADABQ01	MGYG000291051	d__Bacteria;p__Firmicutes_A;c__Clostridia;o__Lachnospirales;f__Lachnospiraceae;g__CAG-411;s__CAG-411	Luing	MGY	MGYG000291051	3374801	117	60182	35.46	98.66	0
CACYZN01	MGYG000291052	d__Bacteria;p__Bacteroidota;c__Bacteroidia;o__Bacteroidales;f__P3;g__UBA1711;s__UBA1711	Luing	MGY	MGYG000291052	2225790	54	72797	56.87	91.85	1.61
CACYRT01	MGYG000291053	d__Bacteria;p__Bacteroidota;c__Bacteroidia;o__Bacteroidales;f__Bacteroidaceae;g__UBA4293;s__UBA4293	Luing	MGY	MGYG000291053	3013282	21	254085	42.16	95.71	0.74
CADBUZ01	MGYG000291054	d__Bacteria;p__Cyanobacteria;c__Vampirovibrionia;o__Gastranaerophilales;f__Gastranaerophilaceae;g__UBA2883;s__UBA2883	Aberdeen Angus	MGY	MGYG000291054	1859249	55	52946	31.75	89.74	0.85
CACWIU01	MGYG000291055	d__Bacteria;p__Firmicutes_A;c__Clostridia;o__Oscillospirales;f__Acutalibacteraceae;g__RUG592;s__RUG592	Aberdeen Angus	MGY	MGYG000291055	1773028	140	19679	39.63	88.1	0.67
ERZ1462494	MGYG000291056	d__Bacteria;p__Firmicutes_A;c__Clostridia;o__Oscillospirales;f__Acutalibacteraceae;g__UBA6857;s__	ND	MGY	MGYG000291056	2542521	75	52922	57.05	93.15	2026-04-01
CACYRI01	MGYG000291057	d__Bacteria;p__Bacteroidota;c__Bacteroidia;o__Bacteroidales;f__Bacteroidaceae;g__Prevotella;s__Prevotella	Luing	MGY	MGYG000291057	3664404	103	51974	42.47	91.17	2026-11-01
CADACH01	MGYG000291058	d__Bacteria;p__Firmicutes_A;c__Clostridia;o__Saccharofermentanales;f__Saccharofermentanaceae;g__Saccharofermentans;s__	Luing	MGY	MGYG000291058	1959389	29	117684	50.39	89.48	0
CACXME01	MGYG000291059	d__Bacteria;p__Firmicutes_A;c__Clostridia;o__Oscillospirales;f__Acutalibacteraceae;g__Ruminococcus_E;s__Ruminococcus_E	Limousin	MGY	MGYG000291059	1491360	137	17787	49.83	81.5	4.36
CACXAU01	MGYG000291060	d__Bacteria;p__Bacteroidota;c__Bacteroidia;o__Bacteroidales;f__P3;g__UBA1711;s__UBA1711	Aberdeen Angus	MGY	MGYG000291060	2229827	33	128320	54.48	97.58	0.54
CADBYP01	MGYG000291061	d__Bacteria;p__Bacteroidota;c__Bacteroidia;o__Bacteroidales;f__P3;g__UBA1711;s__UBA1711	Aberdeen Angus	MGY	MGYG000291061	2447774	35	105839	56.58	97.85	0.54
ERZ1461806	MGYG000291062	d__Bacteria;p__Firmicutes_A;c__Clostridia;o__Oscillospirales;f__Acutalibacteraceae;g__Ruminococcus_E;s__	Boran	MGY	MGYG000291062	1523998	53	45567	50.14	81.88	1.34
CACZWA01	MGYG000291063	d__Bacteria;p__Firmicutes_A;c__Clostridia;o__RUG12999;f__RUG12999;g__RUG12999;s__RUG12999	Luing	MGY	MGYG000291063	1552572	212	10640	41.44	89.09	4.96
CADBDY01	MGYG000291064	d__Bacteria;p__Firmicutes_A;c__Clostridia;o__Oscillospirales;f__Oscillospiraceae;g__UBA1777;s__UBA1777	Charolais	MGY	MGYG000291064	2560082	157	26393	60.75	91.59	1.17
ERZ1461975	MGYG000291065	d__Bacteria;p__Bacteroidota;c__Bacteroidia;o__Bacteroidales;f__UBA932;g__RC9;s__	ND	MGY	MGYG000291065	2013600	288	8464	53.43	81.45	2026-11-01
ERZ1462168	MGYG000291066	d__Bacteria;p__Bacteroidota;c__Bacteroidia;o__Bacteroidales;f__P3;g__UBA1217;s__	ND	MGY	MGYG000291066	2319708	76	51762	49.02	91.22	2.15
CACWHQ01	MGYG000291067	d__Bacteria;p__Firmicutes;c__Bacilli;o__RF39;f__UBA660;g__UBA3789;s__UBA3789	Aberdeen Angus	MGY	MGYG000291067	1389605	183	11847	25.71	89.68	4.49
CACZXM01	MGYG000291068	d__Bacteria;p__Proteobacteria;c__Gammaproteobacteria;o__Burkholderiales;f__Burkholderiaceae;g__Duodenibacillus;s__Duodenibacillus	Charolais	MGY	MGYG000291068	1752158	189	12367	60.78	85	1.98
CACXTD01	MGYG000291069	d__Bacteria;p__Bacteroidota;c__Bacteroidia;o__Bacteroidales;f__Paludibacteraceae;g__RF16;s__RF16	Limousin	MGY	MGYG000291069	1862910	137	21761	45.32	84.68	4.75
ERZ1461858	MGYG000291070	d__Archaea;p__Methanobacteriota;c__Methanobacteria;o__Methanobacteriales;f__Methanobacteriaceae;g__Methanobrevibacter;s__	Boran	MGY	MGYG000291070	2124986	133	25717	30.87	93.4	2026-04-02
ERZ1462730	MGYG000291071	d__Bacteria;p__Firmicutes_A;c__Clostridia;o__Oscillospirales;f__Oscillospiraceae;g__CAG-110;s__	ND	MGY	MGYG000291071	1949914	184	13831	61.85	86.94	2.28
CACWJA01	MGYG000291072	d__Bacteria;p__Patescibacteria;c__Saccharimonadia;o__Saccharimonadales;f__Saccharimonadaceae;g__UBA2866;s__UBA2866	Aberdeen Angus	MGY	MGYG000291072	871941	11	151795	42.31	82.45	0
CACXRL01	MGYG000291073	d__Bacteria;p__Firmicutes_A;c__Clostridia;o__Oscillospirales;f__Acutalibacteraceae;g__UBA1213;s__UBA1213	Aberdeen Angus	MGY	MGYG000291073	2130358	109	37396	47.53	84.56	0
ERZ1462796	MGYG000291074	d__Bacteria;p__Firmicutes_A;c__Clostridia;o__Lachnospirales;f__Lachnospiraceae;g__UBA1267;s__	Boran	MGY	MGYG000291074	3291671	215	23516	50.17	88.41	1.27
CACYEF01	MGYG000291075	d__Bacteria;p__RUG730;c__RUG730;o__RUG730;f__RUG730;g__RUG730;s__RUG730	ND	MGY	MGYG000291075	1133356	33	64217	25.54	93.26	2.25
ERZ1461882	MGYG000291076	d__Bacteria;p__Firmicutes_A;c__Clostridia;o__Lachnospirales;f__Lachnospiraceae;g__UBA1267;s__	ND	MGY	MGYG000291076	2063413	158	20368	55.53	84.41	2026-08-02
CADAJR01	MGYG000291077	d__Archaea;p__Methanobacteriota;c__Methanobacteria;o__Methanobacteriales;f__Methanobacteriaceae;g__Methanobrevibacter_A;s__Methanobrevibacter_A	Charolais	MGY	MGYG000291077	2196820	69	54228	35.74	100	0
CADAZJ01	MGYG000291078	d__Bacteria;p__Bacteroidota;c__Bacteroidia;o__Bacteroidales;f__UBA932;g__RC9;s__RC9	Charolais	MGY	MGYG000291078	2561090	24	183111	53.46	92.62	2026-11-01
CACYDQ01	MGYG000291079	d__Bacteria;p__Spirochaetota;c__Spirochaetia;o__Treponematales;f__Treponemataceae;g__Treponema_D;s__Treponema_D	ND	MGY	MGYG000291079	2694055	523	5982	56.77	80.56	3.85
CACXMB01	MGYG000291080	d__Bacteria;p__Firmicutes_A;c__Clostridia;o__Oscillospirales;f__Acutalibacteraceae;g__Ruminococcus_E;s__Ruminococcus_E	Limousin	MGY	MGYG000291080	1723279	105	29959	47.96	97.74	3.36
CACWPQ01	MGYG000291081	d__Bacteria;p__Bacteroidota;c__Bacteroidia;o__Bacteroidales;f__P3;g__UBA1711;s__UBA1711	Aberdeen Angus	MGY	MGYG000291081	2485057	41	78926	58.22	95.97	2026-08-01
CADALC01	MGYG000291082	d__Bacteria;p__Firmicutes_A;c__Clostridia;o__Oscillospirales;f__Ruminococcaceae;g__Ruminococcus;s__Ruminococcus	Charolais	MGY	MGYG000291082	2026585	77	45444	46.09	84.63	1.34
CADAXR01	MGYG000291083	d__Bacteria;p__Bacteroidota;c__Bacteroidia;o__Bacteroidales;f__UBA932;g__RC9;s__RC9	Charolais	MGY	MGYG000291083	2571557	187	22071	56.53	91.19	2026-05-02
ERZ1462803	MGYG000291084	d__Bacteria;p__Firmicutes_A;c__Clostridia;o__Lachnospirales;f__Lachnospiraceae;g__UBA3774;s__	ND	MGY	MGYG000291084	2706122	68	61048	57.8	95.81	2026-08-02
CACZYE01	MGYG000291085	d__Bacteria;p__Proteobacteria;c__Gammaproteobacteria;o__Enterobacterales;f__Succinivibrionaceae;g__Succinivibrio;s__Succinivibrio	Luing	MGY	MGYG000291085	2282370	171	19698	36.8	96.79	0.92
CACYAE01	MGYG000291086	d__Bacteria;p__Bacteroidota;c__Bacteroidia;o__Bacteroidales;f__Paludibacteraceae;g__RF16;s__RF16	Aberdeen Angus	MGY	MGYG000291086	2353627	183	19680	49.03	84.78	4.57
CACYWL01	MGYG000291087	d__Bacteria;p__Firmicutes_A;c__Clostridia_A;o__Christensenellales;f__CAG-74;g__RUG740;s__RUG740	Luing	MGY	MGYG000291087	2976094	52	109081	58.36	94.41	0.93
CACYWC01	MGYG000291088	d__Bacteria;p__Actinobacteriota;c__Coriobacteriia;o__Coriobacteriales;f__Atopobiaceae;g__Olegusella;s__Olegusella	Luing	MGY	MGYG000291088	2447988	20	221989	64.39	95.16	0
ERZ1461904	MGYG000291089	d__Bacteria;p__Bacteroidota;c__Bacteroidia;o__Bacteroidales;f__Bacteroidaceae;g__Prevotella;s__	Boran	MGY	MGYG000291089	2686574	245	15269	50.72	86.72	1.42
CACWHL01	MGYG000291090	d__Bacteria;p__Bacteroidota;c__Bacteroidia;o__Bacteroidales;f__Bacteroidaceae;g__UBA4334;s__UBA4334	Aberdeen Angus	MGY	MGYG000291090	2809560	52	77964	48.21	91.23	2026-02-01
CADBFQ01	MGYG000291091	d__Bacteria;p__Bacteroidota;c__Bacteroidia;o__Bacteroidales;f__Bacteroidaceae;g__UBA4372;s__UBA4372	Luing	MGY	MGYG000291091	3571564	79	91074	55.78	95.23	1.49
CADBDJ01	MGYG000291092	d__Bacteria;p__Actinobacteriota;c__Coriobacteriia;o__Coriobacteriales;f__Atopobiaceae;g__RUG721;s__RUG721	Charolais	MGY	MGYG000291092	2292466	119	29376	64.39	97.47	2026-02-02
CACYNH01	MGYG000291093	d__Bacteria;p__Firmicutes;c__Bacilli;o__Erysipelotrichales;f__Erysipelotrichaceae;g__Bulleidia;s__Bulleidia	Charolais	MGY	MGYG000291093	2255163	52	58126	50.99	93.79	0.79
ERZ1462555	MGYG000291094	d__Bacteria;p__Bacteroidota;c__Bacteroidia;o__Bacteroidales;f__UBA932;g__RC9;s__	ND	MGY	MGYG000291094	1982986	158	16821	52.07	88.04	2.78
CADAFB01	MGYG000291095	d__Bacteria;p__Bacteroidota;c__Bacteroidia;o__Bacteroidales;f__Bacteroidaceae;g__Prevotella;s__Prevotella	Luing	MGY	MGYG000291095	1882278	145	17547	47.75	89.73	2026-09-01
CACWXO01	MGYG000291096	d__Bacteria;p__Firmicutes_A;c__Clostridia_A;o__Christensenellales;f__CAG-74;g__UBA2862;s__UBA2862	Aberdeen Angus	MGY	MGYG000291096	3681082	234	24648	60.28	96.22	3.29
CACZOW01	MGYG000291097	d__Bacteria;p__Firmicutes_A;c__Clostridia;o__UBA1212;f__UBA1255;g__UBA1255;s__UBA1255	ND	MGY	MGYG000291097	2061509	359	6927	57.66	83.33	1.57
CADAXZ01	MGYG000291098	d__Bacteria;p__Elusimicrobiota;c__Elusimicrobia;o__Elusimicrobiales;f__Elusimicrobiaceae;g__UBA1174;s__UBA1174	Luing	MGY	MGYG000291098	1512203	135	14023	38.73	92.42	0.1
CADBAW01	MGYG000291099	d__Bacteria;p__Bacteroidota;c__Bacteroidia;o__Bacteroidales;f__Paludibacteraceae;g__RF16;s__RF16	Charolais	MGY	MGYG000291099	2410821	55	97822	50.44	97.85	2.15
CACWRP01	MGYG000291100	d__Bacteria;p__Firmicutes_A;c__Clostridia;o__Lachnospirales;f__Lachnospiraceae;g__CAG-791;s__CAG-791	Aberdeen Angus	MGY	MGYG000291100	2645903	76	82483	52.85	90.15	2.22
ERZ1461758	MGYG000291101	d__Bacteria;p__Firmicutes_A;c__Clostridia;o__Oscillospirales;f__Acutalibacteraceae;g__RUG806;s__	ND	MGY	MGYG000291101	3166282	294	14027	57.64	90.47	0.67
CACWTA01	MGYG000291102	d__Bacteria;p__Firmicutes_A;c__Clostridia;o__Oscillospirales;f__Acutalibacteraceae;g__Ruminococcus_E;s__Ruminococcus_E	Limousin	MGY	MGYG000291102	2373178	28	164433	42.69	98.43	0.34
CACWRY01	MGYG000291103	d__Bacteria;p__Bacteroidota;c__Bacteroidia;o__Bacteroidales;f__Bacteroidaceae;g__UBA4372;s__UBA4372	Limousin	MGY	MGYG000291103	2106883	73	39816	48.77	91.79	2026-05-01
CACYBS01	MGYG000291104	d__Bacteria;p__Firmicutes;c__Bacilli;o__Erysipelotrichales;f__Erysipelotrichaceae;g__RUG11795;s__RUG11795	ND	MGY	MGYG000291104	2904445	404	10294	39.01	85.28	4.14
CADBAX01	MGYG000291105	d__Bacteria;p__Firmicutes_A;c__Clostridia_A;o__Christensenellales;f__CAG-138;g__RUG472;s__RUG472	Charolais	MGY	MGYG000291105	2080170	65	51296	62.05	89.76	1.61
CADCKR01	MGYG000291106	d__Bacteria;p__Firmicutes_A;c__Clostridia;o__Oscillospirales;f__Acutalibacteraceae;g__UBA1213;s__UBA1213	Limousin	MGY	MGYG000291106	2000699	50	54048	46.43	95.44	0
ERZ1461693	MGYG000291107	d__Bacteria;p__Proteobacteria;c__Alphaproteobacteria;o__Rs-D84;f__Rs-D84;g__Rs-D84;s__	Boran	MGY	MGYG000291107	835137	58	20475	38.09	81.98	0
CACWLH01	MGYG000291108	d__Bacteria;p__Firmicutes;c__Bacilli;o__Erysipelotrichales;f__Erysipelotrichaceae;g__Bulleidia;s__Bulleidia	Aberdeen Angus	MGY	MGYG000291108	2933633	150	36140	48.44	92.7	3.15
CADCGG01	MGYG000291109	d__Bacteria;p__Bacteroidota;c__Bacteroidia;o__Bacteroidales;f__Bacteroidaceae;g__UBA1179;s__UBA1179	Charolais	MGY	MGYG000291109	2127378	70	52610	51.57	86.49	1.96
CACZJM01	MGYG000291110	d__Bacteria;p__Bacteroidota;c__Bacteroidia;o__Bacteroidales;f__Bacteroidaceae;g__Prevotella;s__Prevotella	Charolais	MGY	MGYG000291110	2692855	103	61615	50.12	83.18	0.96
CACYGH01	MGYG000291111	d__Bacteria;p__Firmicutes_A;c__Clostridia;o__Lachnospirales;f__Lachnospiraceae;g__CAG-791;s__CAG-791	Luing	MGY	MGYG000291111	1867254	282	8433	53.05	82.47	4.54
ERZ1462061	MGYG000291112	d__Bacteria;p__Firmicutes_A;c__Clostridia;o__Monoglobales_A;f__UBA1381;g__UBA1738;s__	ND	MGY	MGYG000291112	1825919	61	51180	40.63	96.46	0.89
CADADC01	MGYG000291113	d__Bacteria;p__Firmicutes_A;c__Clostridia;o__Lachnospirales;f__Lachnospiraceae;g__CAG-791;s__CAG-791	Luing	MGY	MGYG000291113	2006717	237	12350	52.76	89.07	1.55
CADAOZ01	MGYG000291114	d__Bacteria;p__Firmicutes_A;c__Clostridia;o__Lachnospirales;f__Lachnospiraceae;g__CAG-791;s__CAG-791	Charolais	MGY	MGYG000291114	2512060	37	113920	53.53	92.91	1.84
CADBRT01	MGYG000291115	d__Bacteria;p__Spirochaetota;c__Spirochaetia;o__Treponematales;f__Treponemataceae;g__Treponema_D;s__Treponema_D	ND	MGY	MGYG000291115	2524523	201	17813	47.7	94.26	2026-04-01
ERZ1461612	MGYG000291116	d__Bacteria;p__Firmicutes;c__Bacilli;o__RF39;f__UBA660;g__RUG12783;s__	Boran	MGY	MGYG000291116	893024	78	15456	2026-04-26	87.01	1.33
CACZSG01	MGYG000291117	d__Bacteria;p__Firmicutes_A;c__Clostridia;o__Lachnospirales;f__Lachnospiraceae;g__UBA7160;s__UBA7160	ND	MGY	MGYG000291117	2421692	310	9738	53.07	92.04	2.15
ERZ1462016	MGYG000291118	d__Bacteria;p__Bacteroidota;c__Bacteroidia;o__Bacteroidales;f__UBA932;g__RC9;s__	Boran	MGY	MGYG000291118	2276661	114	28939	56.57	89.52	2026-11-01
CACZVX01	MGYG000291119	d__Bacteria;p__Bacteroidota;c__Bacteroidia;o__Bacteroidales;f__Bacteroidaceae;g__Prevotella;s__Prevotella	Luing	MGY	MGYG000291119	3089437	147	37447	46.98	83.29	0.68
CADCDK01	MGYG000291120	d__Bacteria;p__Bacteroidota;c__Bacteroidia;o__Bacteroidales;f__Bacteroidaceae;g__Prevotella;s__Prevotella	Luing	MGY	MGYG000291120	2630058	54	96656	50.29	84.07	2.41
CACYJK01	MGYG000291121	d__Bacteria;p__Bacteroidota;c__Bacteroidia;o__Bacteroidales;f__Bacteroidaceae;g__Prevotella;s__Prevotella	Luing	MGY	MGYG000291121	3142972	88	58652	48.88	96.43	2026-05-02
ERZ1461795	MGYG000291122	d__Bacteria;p__Firmicutes_A;c__Clostridia;o__Oscillospirales;f__Acutalibacteraceae;g__RUG420;s__	ND	MGY	MGYG000291122	1858248	193	12315	57.96	90.77	2026-01-02
ERZ1462634	MGYG000291123	d__Bacteria;p__Bacteroidota;c__Bacteroidia;o__Bacteroidales;f__Paludibacteraceae;g__RF16;s__RF16	ND	MGY	MGYG000291123	1859775	31	79470	45.5	92.2	0
CACYHX01	MGYG000291124	d__Bacteria;p__Bacteroidota;c__Bacteroidia;o__Bacteroidales;f__F082;g__F082;s__F082	Luing	MGY	MGYG000291124	2817442	79	66263	50.88	88.79	0.27
CADCQJ01	MGYG000291125	d__Bacteria;p__Firmicutes;c__Bacilli;o__Mycoplasmatales;f__Mycoplasmoidaceae;g__Malacoplasma_A;s__Malacoplasma_A	ND	MGY	MGYG000291125	490727	62	10782	24.65	88.51	0.64
CADBBZ01	MGYG000291126	d__Bacteria;p__Firmicutes_A;c__Clostridia_A;o__Christensenellales;f__CAG-74;g__UBA2862;s__UBA2862	Luing	MGY	MGYG000291126	3096976	584	6341	60.24	83.09	4.16
CACZVQ01	MGYG000291127	d__Bacteria;p__Firmicutes_A;c__Clostridia;o__Oscillospirales;f__Oscillospiraceae;g__UBA1777;s__UBA1777	Charolais	MGY	MGYG000291127	2678538	316	11815	58.4	83.4	2.35
CACXFG01	MGYG000291128	d__Bacteria;p__Firmicutes_A;c__Clostridia;o__Oscillospirales;f__Acutalibacteraceae;g__;s__	ND	MGY	MGYG000291128	1404506	291	5511	57.65	88.26	0.9
CACZTW01	MGYG000291129	d__Bacteria;p__Bacteroidota;c__Bacteroidia;o__Bacteroidales;f__Bacteroidaceae;g__UBA4372;s__UBA4372	Charolais	MGY	MGYG000291129	3241256	100	62568	52.31	90.37	2.88
CADBPI01	MGYG000291130	d__Bacteria;p__Firmicutes_A;c__Clostridia;o__Oscillospirales;f__Ruminococcaceae;g__Ruminococcus_D;s__Ruminococcus_D	ND	MGY	MGYG000291130	2090052	324	8112	44.63	84.62	2026-01-01
CADAFE01	MGYG000291131	d__Bacteria;p__Bacteroidota;c__Bacteroidia;o__Bacteroidales;f__Bacteroidaceae;g__UBA4334;s__UBA4334	Luing	MGY	MGYG000291131	2250188	200	15392	47.81	80.49	0
CACYVW01	MGYG000291132	d__Bacteria;p__Firmicutes_A;c__Clostridia;o__Peptostreptococcales;f__Anaerovoracaceae;g__RUG099;s__RUG099	Luing	MGY	MGYG000291132	1844384	23	156911	51.14	94.7	0.71
CACYDJ01	MGYG000291133	d__Bacteria;p__Firmicutes_A;c__Clostridia;o__Saccharofermentanales;f__Saccharofermentanaceae;g__Saccharofermentans;s__Saccharofermentans	ND	MGY	MGYG000291133	1732296	268	7826	49.34	87.51	1.42
CADBJO01	MGYG000291134	d__Bacteria;p__Firmicutes;c__Bacilli;o__Erysipelotrichales;f__Erysipelatoclostridiaceae;g__Intestinibaculum;s__Intestinibaculum	Luing	MGY	MGYG000291134	2428014	227	15280	39.68	94.34	0.94
CADBOE01	MGYG000291135	d__Bacteria;p__Firmicutes_A;c__Clostridia;o__UBA1212;f__UBA1255;g__UBA1255;s__UBA1255	ND	MGY	MGYG000291135	2064752	241	12173	55.17	93.54	0.91
CACYVE01	MGYG000291136	d__Bacteria;p__Actinobacteriota;c__Coriobacteriia;o__Coriobacteriales;f__Atopobiaceae;g__Olegusella;s__Olegusella	Luing	MGY	MGYG000291136	2631034	37	142800	64.39	100	0.81
CADCBK01	MGYG000291137	d__Bacteria;p__Spirochaetota;c__Spirochaetia;o__Treponematales;f__Treponemataceae;g__Treponema_D;s__Treponema_D	Charolais	MGY	MGYG000291137	2601120	85	52033	49.79	88.87	0.12
CACYOG01	MGYG000291138	d__Bacteria;p__Firmicutes_A;c__Clostridia;o__Lachnospirales;f__Lachnospiraceae;g__CAG-791;s__CAG-791	Charolais	MGY	MGYG000291138	3169311	121	37745	57.4	96.26	0.69
CACXHB01	MGYG000291139	d__Bacteria;p__Firmicutes_A;c__Clostridia_A;o__Christensenellales;f__CAG-74;g__RUG11247;s__RUG11247	ND	MGY	MGYG000291139	2603973	168	21882	59.38	96.76	1.88
CACZWR01	MGYG000291140	d__Bacteria;p__Firmicutes_A;c__Clostridia;o__Oscillospirales;f__Oscillospiraceae;g__UBA1777;s__UBA1777	Luing	MGY	MGYG000291140	2702314	372	9359	58.41	88.24	2.35
CACYJE01	MGYG000291141	d__Archaea;p__Methanobacteriota;c__Methanobacteria;o__Methanobacteriales;f__Methanobacteriaceae;g__Methanobrevibacter_A;s__Methanobrevibacter_A	Luing	MGY	MGYG000291141	2138290	108	29628	38.99	99.2	0
CACXOJ01	MGYG000291142	d__Bacteria;p__Bacteroidota;c__Bacteroidia;o__Bacteroidales;f__P3;g__UBA1711;s__UBA1711	Aberdeen Angus	MGY	MGYG000291142	2190220	59	57744	53.91	81.09	2.15
CACWDF01	MGYG000291143	d__Bacteria;p__Bacteroidota;c__Bacteroidia;o__Bacteroidales;f__Muribaculaceae;g__Sodaliphilus;s__Sodaliphilus	Charolais	MGY	MGYG000291143	3174479	82	93145	51.32	91.98	1.26
CACYLF01	MGYG000291144	d__Bacteria;p__Firmicutes_A;c__Clostridia;o__Lachnospirales;f__Lachnospiraceae;g__UBA1066;s__UBA1066	Charolais	MGY	MGYG000291144	3575438	203	31551	49.79	91.48	1.16
CACYUZ01	MGYG000291145	d__Bacteria;p__Bacteroidota;c__Bacteroidia;o__Bacteroidales;f__Bacteroidaceae;g__Prevotella;s__Prevotella	Luing	MGY	MGYG000291145	3501955	127	53852	54.88	93.98	1.35
CACXDY01	MGYG000291146	d__Bacteria;p__Bacteroidota;c__Bacteroidia;o__Bacteroidales;f__Bacteroidaceae;g__Prevotella;s__Prevotella	ND	MGY	MGYG000291146	3642620	441	11539	48.75	89.26	2026-04-02
CACWUO01	MGYG000291147	d__Bacteria;p__Bacteroidota;c__Bacteroidia;o__Bacteroidales;f__UBA932;g__RC9;s__RC9	Limousin	MGY	MGYG000291147	2209966	73	47050	58.36	86.03	0.5
CACWCC01	MGYG000291148	d__Bacteria;p__Bacteroidota;c__Bacteroidia;o__Bacteroidales;f__Paludibacteraceae;g__RUG163;s__RUG163	Limousin	MGY	MGYG000291148	2087252	79	44337	43.91	90.05	0.54
CADBIT01	MGYG000291149	d__Bacteria;p__Firmicutes_A;c__Clostridia;o__Oscillospirales;f__Acutalibacteraceae;g__Ruminococcus_E;s__Ruminococcus_E	Charolais	MGY	MGYG000291149	1932290	275	9703	47.34	87.49	2.29
CACXAP01	MGYG000291150	d__Bacteria;p__Bacteroidota;c__Bacteroidia;o__Bacteroidales;f__P3;g__UBA1217;s__UBA1217	Limousin	MGY	MGYG000291150	1978576	307	7693	51.71	82.22	1.43
ERZ1461655	MGYG000291151	d__Bacteria;p__Firmicutes_A;c__Clostridia_A;o__Christensenellales;f__Borkfalkiaceae;g__UBA4636;s__	ND	MGY	MGYG000291151	1487474	129	17563	49.57	88.71	0.81
CACXSF01	MGYG000291152	d__Bacteria;p__Bacteroidota;c__Bacteroidia;o__Bacteroidales;f__P3;g__UBA1711;s__UBA1711	Aberdeen Angus	MGY	MGYG000291152	3074647	69	63575	49.33	94.89	0.56
ERZ1462241	MGYG000291153	d__Bacteria;p__Firmicutes_A;c__Clostridia;o__Oscillospirales;f__Oscillospiraceae;g__;s__	Boran	MGY	MGYG000291153	2490526	323	9333	62.89	84.13	1.51
CACXWW01	MGYG000291154	d__Bacteria;p__Bacteroidota;c__Bacteroidia;o__Bacteroidales;f__Bacteroidaceae;g__Prevotella;s__Prevotella	Limousin	MGY	MGYG000291154	2478244	66	58690	45.27	94.63	2.35
CACZOZ01	MGYG000291155	d__Bacteria;p__Firmicutes_A;c__Clostridia_A;o__Christensenellales;f__CAG-74;g__RUG756;s__RUG756	ND	MGY	MGYG000291155	2684960	470	6946	61.3	84.51	3.36
CADAZG01	MGYG000291156	d__Bacteria;p__Firmicutes_A;c__Clostridia;o__Peptostreptococcales;f__Anaerovoracaceae;g__RUG13615;s__RUG13615	Charolais	MGY	MGYG000291156	1629543	240	8291	57.1	86.95	2.84
CACZTR01	MGYG000291157	d__Bacteria;p__Bacteroidota;c__Bacteroidia;o__Bacteroidales;f__Paludibacteraceae;g__RF16;s__RF16	Charolais	MGY	MGYG000291157	1815529	105	24848	48.31	81.99	0.41
CADBOR01	MGYG000291158	d__Bacteria;p__Bacteroidota;c__Bacteroidia;o__Bacteroidales;f__Bacteroidaceae;g__Prevotella;s__Prevotella	ND	MGY	MGYG000291158	3566418	649	6452	48.47	81.79	4.24
CADCFL01	MGYG000291159	d__Bacteria;p__Bacteroidota;c__Bacteroidia;o__Bacteroidales;f__UBA932;g__RC9;s__RC9	Charolais	MGY	MGYG000291159	1983110	268	10004	56.74	84.17	2026-09-01
CACWYX01	MGYG000291160	d__Bacteria;p__Firmicutes_A;c__Clostridia;o__Oscillospirales;f__Acutalibacteraceae;g__Ruminococcus_E;s__Ruminococcus_E	Aberdeen Angus	MGY	MGYG000291160	1632725	87	29644	52.75	94.41	3.49
CADCPD01	MGYG000291161	d__Bacteria;p__Cyanobacteria;c__Vampirovibrionia;o__Gastranaerophilales;f__Gastranaerophilaceae;g__UBA791;s__UBA791	ND	MGY	MGYG000291161	1878562	256	10211	30.66	84.9	2.66
ERZ1462400	MGYG000291162	d__Bacteria;p__Firmicutes_A;c__Clostridia;o__Lachnospirales;f__Lachnospiraceae;g__UBA6987;s__	Boran	MGY	MGYG000291162	2215572	96	37835	55.93	86.28	0.89
CACWSI01	MGYG000291163	d__Bacteria;p__Firmicutes;c__Bacilli;o__RFN20;f__CAG-826;g__RUG14515;s__RUG14515	Limousin	MGY	MGYG000291163	1145068	82	25946	36.23	92.13	0
CACWZL01	MGYG000291164	d__Bacteria;p__Bacteroidota;c__Bacteroidia;o__Bacteroidales;f__Bacteroidaceae;g__Prevotella;s__Prevotella	Limousin	MGY	MGYG000291164	2085625	362	6688	53.96	80.63	4.62
CACXXE01	MGYG000291165	d__Bacteria;p__Firmicutes_A;c__Clostridia;o__Oscillospirales;f__Acutalibacteraceae;g__RUG420;s__RUG420	Limousin	MGY	MGYG000291165	1808110	229	10188	58.21	85.64	2.59
CACWOJ01	MGYG000291166	d__Archaea;p__Methanobacteriota;c__Methanobacteria;o__Methanobacteriales;f__Methanobacteriaceae;g__Methanobrevibacter_A;s__Methanobrevibacter_A	Limousin	MGY	MGYG000291166	2032566	169	21900	32.67	87.58	0
CACZPE01	MGYG000291167	d__Bacteria;p__Firmicutes_A;c__Clostridia;o__Oscillospirales;f__Ruminococcaceae;g__CAG-353;s__CAG-353	ND	MGY	MGYG000291167	2301975	450	5954	48.19	80.11	2026-08-03
CADCDE01	MGYG000291168	d__Bacteria;p__Firmicutes_A;c__Clostridia;o__Oscillospirales;f__Acutalibacteraceae;g__UBA1213;s__UBA1213	Luing	MGY	MGYG000291168	2835994	215	29898	38.02	99.33	2026-01-02
CACZDB01	MGYG000291169	d__Bacteria;p__Bacteroidota;c__Bacteroidia;o__Bacteroidales;f__Bacteroidaceae;g__Prevotella;s__Prevotella	Luing	MGY	MGYG000291169	2227743	40	66533	47.32	93.52	0
ERZ1462033	MGYG000291170	d__Bacteria;p__Proteobacteria;c__Alphaproteobacteria;o__Rs-D84;f__Rs-D84;g__Rs-D84;s__	Boran	MGY	MGYG000291170	820943	53	20614	43.46	80.92	0
CACWXY01	MGYG000291171	d__Bacteria;p__Firmicutes_A;c__Clostridia_A;o__Christensenellales;f__CAG-74;g__UBA2943;s__UBA2943	Aberdeen Angus	MGY	MGYG000291171	4225542	126	59815	53.58	94.35	1.21
CACVXX01	MGYG000291172	d__Bacteria;p__Firmicutes_C;c__Negativicutes;o__Acidaminococcales;f__Acidaminococcaceae;g__Succiniclasticum;s__Succiniclasticum	Aberdeen Angus	MGY	MGYG000291172	2801658	296	13545	49.04	91.75	3.15
CADBAU01	MGYG000291173	d__Bacteria;p__Bacteroidota;c__Bacteroidia;o__Bacteroidales;f__Muribaculaceae;g__Sodaliphilus;s__Sodaliphilus	Charolais	MGY	MGYG000291173	2791170	62	82303	53.29	90.38	0.5
CACXQS01	MGYG000291174	d__Bacteria;p__Bacteroidota;c__Bacteroidia;o__Bacteroidales;f__P3;g__UBA1711;s__UBA1711	Aberdeen Angus	MGY	MGYG000291174	2135157	56	66112	57.78	93.42	0.54
CACZPL01	MGYG000291175	d__Bacteria;p__Firmicutes_A;c__Clostridia;o__Lachnospirales;f__Lachnospiraceae;g__CAG-127;s__CAG-127	ND	MGY	MGYG000291175	2217981	277	10374	51.58	82.57	2026-01-02
CACYIS01	MGYG000291176	d__Bacteria;p__Firmicutes_A;c__Clostridia;o__Lachnospirales;f__Lachnospiraceae;g__CAG-791;s__CAG-791	Luing	MGY	MGYG000291176	2192097	167	22226	52.31	92.84	0.52
CACYOI01	MGYG000291177	d__Bacteria;p__Actinobacteriota;c__Coriobacteriia;o__Coriobacteriales;f__Atopobiaceae;g__Olsenella_B;s__Olsenella_B	Charolais	MGY	MGYG000291177	2439609	84	49152	63.44	98.39	0.81
CADAGP01	MGYG000291178	d__Bacteria;p__Firmicutes;c__Bacilli;o__Erysipelotrichales;f__Erysipelotrichaceae;g__RUG521;s__RUG521	Luing	MGY	MGYG000291178	1619604	202	10066	45.96	89.62	2026-02-02
CACXUJ01	MGYG000291179	d__Bacteria;p__Firmicutes_A;c__Clostridia;o__Oscillospirales;f__Acutalibacteraceae;g__Ruminococcus_E;s__Ruminococcus_E	Aberdeen Angus	MGY	MGYG000291179	1503259	244	7834	52.66	83.82	3.69
ERZ1461745	MGYG000291180	d__Bacteria;p__Firmicutes_A;c__Clostridia;o__Oscillospirales;f__Acutalibacteraceae;g__Ruminococcus_E;s__	Boran	MGY	MGYG000291180	1895254	200	12931	53.53	87.81	0
CACYKF01	MGYG000291181	d__Bacteria;p__Cyanobacteria;c__Vampirovibrionia;o__Gastranaerophilales;f__Gastranaerophilaceae;g__UBA2813;s__UBA2813	Luing	MGY	MGYG000291181	1987673	51	72939	33.8	89.46	0.85
CADACR01	MGYG000291182	d__Bacteria;p__Bacteroidota;c__Bacteroidia;o__Bacteroidales;f__Bacteroidaceae;g__UBA4372;s__UBA4372	Luing	MGY	MGYG000291182	1917921	106	26579	57.03	82.42	0
CACZWQ01	MGYG000291183	d__Bacteria;p__Firmicutes_A;c__Clostridia;o__Oscillospirales;f__Acutalibacteraceae;g__Ruminococcus_E;s__Ruminococcus_E	Luing	MGY	MGYG000291183	2051145	143	22463	57.19	93.63	2026-01-01
CACZNX01	MGYG000291184	d__Bacteria;p__Bacteroidota;c__Bacteroidia;o__Bacteroidales;f__Bacteroidaceae;g__Prevotella;s__Prevotella	ND	MGY	MGYG000291184	3670626	543	8597	45.89	83.98	2026-02-03
CACXOW01	MGYG000291185	d__Bacteria;p__Bacteroidota;c__Bacteroidia;o__Bacteroidales;f__Bacteroidaceae;g__Prevotella;s__Prevotella	Aberdeen Angus	MGY	MGYG000291185	4033580	492	11032	53.31	92.56	2.75
CACVQA01	MGYG000291186	d__Bacteria;p__Bacteroidota;c__Bacteroidia;o__Bacteroidales;f__UBA932;g__RC9;s__RC9	Charolais	MGY	MGYG000291186	3127083	38	142103	60.85	94.05	0.48
CADAJV01	MGYG000291187	d__Bacteria;p__Bacteroidota;c__Bacteroidia;o__Bacteroidales;f__Bacteroidaceae;g__UBA6382;s__UBA6382	Charolais	MGY	MGYG000291187	2477305	93	39312	51.88	90.59	0
CACWIF01	MGYG000291188	d__Bacteria;p__Firmicutes_A;c__Clostridia;o__Oscillospirales;f__Acutalibacteraceae;g__UBA737;s__	Aberdeen Angus	MGY	MGYG000291188	1611329	119	18955	44.14	90.94	0.39
CADAMK01	MGYG000291189	d__Bacteria;p__Firmicutes_A;c__Clostridia;o__Lachnospirales;f__Lachnospiraceae;g__Eubacterium_Q;s__Eubacterium_Q	Charolais	MGY	MGYG000291189	2599452	288	13573	44.29	93.26	2.26
CACZJQ01	MGYG000291190	d__Bacteria;p__Firmicutes;c__Bacilli;o__Erysipelotrichales;f__Erysipelatoclostridiaceae;g__Intestinibaculum;s__Intestinibaculum	Charolais	MGY	MGYG000291190	2649352	128	29098	39.29	98.07	0.94
ERZ1462466	MGYG000291191	d__Bacteria;p__Firmicutes_A;c__Clostridia;o__Peptostreptococcales;f__Anaerovoracaceae;g__RUG13409;s__	ND	MGY	MGYG000291191	1718466	38	63690	55.58	97.4	0
CACYDO01	MGYG000291192	d__Bacteria;p__Firmicutes_A;c__Clostridia;o__Oscillospirales;f__Acutalibacteraceae;g__RUG592;s__RUG592	ND	MGY	MGYG000291192	1970401	370	6095	45.47	83.07	0.67
CACYRO01	MGYG000291193	d__Bacteria;p__Firmicutes_A;c__Clostridia;o__Lachnospirales;f__Lachnospiraceae;g__CAG-791;s__CAG-791	Luing	MGY	MGYG000291193	2515046	253	14320	52.77	90.47	2026-02-04
CACYLS01	MGYG000291194	d__Bacteria;p__Bacteroidota;c__Bacteroidia;o__Bacteroidales;f__Bacteroidaceae;g__Prevotella;s__Prevotella	Charolais	MGY	MGYG000291194	2805918	40	108558	49.03	80.54	0.74
CADBLX01	MGYG000291195	d__Bacteria;p__Firmicutes_A;c__Clostridia;o__Lachnospirales;f__Lachnospiraceae;g__RUG11204;s__RUG11204	ND	MGY	MGYG000291195	1679267	269	7975	62.77	85.28	0.97
CADCKY01	MGYG000291196	d__Bacteria;p__Firmicutes_C;c__Negativicutes;o__Acidaminococcales;f__Acidaminococcaceae;g__Succiniclasticum;s__Succiniclasticum	Aberdeen Angus	MGY	MGYG000291196	2002631	40	66290	59.19	98.06	0
CACYQB01	MGYG000291197	d__Bacteria;p__Bacteroidota;c__Bacteroidia;o__Bacteroidales;f__Muribaculaceae;g__Sodaliphilus;s__Sodaliphilus	Luing	MGY	MGYG000291197	3447796	43	110179	50.47	93.01	1.41
CACXIM01	MGYG000291198	d__Bacteria;p__Bacteroidota;c__Bacteroidia;o__Bacteroidales;f__F082;g__F082;s__F082	Aberdeen Angus	MGY	MGYG000291198	3062197	153	32685	48.87	88.54	2.69
CACVNT01	MGYG000291199	d__Bacteria;p__Firmicutes_A;c__Clostridia;o__Oscillospirales;f__Ruminococcaceae;g__Ruminococcus;s__Ruminococcus	Charolais	MGY	MGYG000291199	3182945	92	72951	46.49	99.33	0
CACZEY01	MGYG000291200	d__Bacteria;p__Firmicutes_A;c__Clostridia;o__Oscillospirales;f__Acutalibacteraceae;g__RUG420;s__RUG420	Luing	MGY	MGYG000291200	1877792	235	11487	57.97	84.56	2.87
CACXIS01	MGYG000291201	d__Bacteria;p__Firmicutes_A;c__Clostridia;o__Oscillospirales;f__Oscillospiraceae;g__RUG626;s__RUG626	Aberdeen Angus	MGY	MGYG000291201	1545439	213	9509	55.17	90.09	2.68
ERZ1461682	MGYG000291202	d__Bacteria;p__Bacteroidota;c__Bacteroidia;o__Bacteroidales;f__Paludibacteraceae;g__RF16;s__RF16	ND	MGY	MGYG000291202	1696198	37	63802	45.4	82.53	0
CADCQO01	MGYG000291203	d__Bacteria;p__Firmicutes_A;c__Clostridia;o__Oscillospirales;f__Acutalibacteraceae;g__UBA1213;s__UBA1213	ND	MGY	MGYG000291203	2117578	318	8294	46.36	91.51	2026-01-02
CADBRJ01	MGYG000291204	d__Bacteria;p__Firmicutes_A;c__Clostridia_A;o__Christensenellales;f__Borkfalkiaceae;g__UBA7597;s__UBA7597	ND	MGY	MGYG000291204	1469449	65	39960	51.26	92.74	0
CACXCR01	MGYG000291205	d__Bacteria;p__Firmicutes_A;c__Clostridia;o__Lachnospirales;f__Lachnospiraceae;g__RUG11623;s__RUG11623	ND	MGY	MGYG000291205	3096352	187	28018	49.54	88.5	0
CACVXB01	MGYG000291206	d__Bacteria;p__Bacteroidota;c__Bacteroidia;o__Bacteroidales;f__Bacteroidaceae;g__Prevotella;s__Prevotella	Limousin	MGY	MGYG000291206	2176056	68	54023	47.38	84.96	1.39
CADBJA01	MGYG000291207	d__Bacteria;p__Firmicutes_A;c__Clostridia;o__Oscillospirales;f__Acutalibacteraceae;g__RUG714;s__	Luing	MGY	MGYG000291207	1867850	322	6865	43.63	85.54	0.11
CADACM01	MGYG000291208	d__Bacteria;p__Firmicutes_A;c__Clostridia;o__Lachnospirales;f__Lachnospiraceae;g__AC2028;s__AC2028	Luing	MGY	MGYG000291208	2477096	200	20070	46.95	87.9	3.92
ERZ1462532	MGYG000291209	d__Bacteria;p__Firmicutes_A;c__Clostridia;o__Oscillospirales;f__Acutalibacteraceae;g__CAG-180;s__	ND	MGY	MGYG000291209	1713650	139	16792	47.31	94.55	2026-01-02
CADAHM01	MGYG000291210	d__Bacteria;p__Bacteroidota;c__Bacteroidia;o__Bacteroidales;f__Bacteroidaceae;g__UBA4372;s__UBA4372	Charolais	MGY	MGYG000291210	1851120	154	18371	48.33	81.77	2026-12-01
CACXLR01	MGYG000291211	d__Bacteria;p__Bacteroidota;c__Bacteroidia;o__Bacteroidales;f__Muribaculaceae;g__Sodaliphilus;s__Sodaliphilus	Aberdeen Angus	MGY	MGYG000291211	2663408	79	48378	46.71	86.81	2026-07-01
CACWKN01	MGYG000291212	d__Bacteria;p__Bacteroidota;c__Bacteroidia;o__Bacteroidales;f__P3;g__UBA1711;s__UBA1711	Limousin	MGY	MGYG000291212	1980492	142	24305	56.84	87.35	2.15
CACWKQ01	MGYG000291213	d__Bacteria;p__Bacteroidota;c__Bacteroidia;o__Bacteroidales;f__P3;g__UBA1711;s__UBA1711	Limousin	MGY	MGYG000291213	2445144	127	29414	53.91	88.37	0.54
CACWYJ01	MGYG000291214	d__Bacteria;p__Bacteroidota;c__Bacteroidia;o__Bacteroidales;f__UBA932;g__RC9;s__RC9	Aberdeen Angus	MGY	MGYG000291214	2060140	268	10243	56.69	84.21	0.95
CADBUE01	MGYG000291215	d__Bacteria;p__Firmicutes_A;c__Clostridia;o__Lachnospirales;f__UBA1390;g__RUG760;s__RUG760	ND	MGY	MGYG000291215	1706535	316	6642	54.08	86.58	0.69
CADAZF01	MGYG000291216	d__Bacteria;p__Firmicutes_A;c__Clostridia;o__Oscillospirales;f__Acutalibacteraceae;g__CAG-964;s__CAG-964	Charolais	MGY	MGYG000291216	1639396	250	8062	40.46	84.64	2.71
CACZQO01	MGYG000291217	d__Bacteria;p__Firmicutes_A;c__Clostridia;o__Lachnospirales;f__Lachnospiraceae;g__Eubacterium_G;s__Eubacterium_G	ND	MGY	MGYG000291217	2447579	188	20271	35.24	96.06	0.17
CADADI01	MGYG000291218	d__Bacteria;p__Bacteroidota;c__Bacteroidia;o__Bacteroidales;f__UBA932;g__RC9;s__RC9	Luing	MGY	MGYG000291218	1957332	244	11120	53.67	81.59	0.95
CACXEH01	MGYG000291219	d__Bacteria;p__Bacteroidota;c__Bacteroidia;o__Bacteroidales;f__Bacteroidaceae;g__UBA6382;s__UBA6382	ND	MGY	MGYG000291219	2288224	138	24611	44.77	91.03	2.35
CACVPO01	MGYG000291220	d__Bacteria;p__Firmicutes_A;c__Clostridia_A;o__Christensenellales;f__CAG-74;g__RUG740;s__RUG740	Charolais	MGY	MGYG000291220	2527776	44	89146	60.71	95.1	0.23
ERZ1461913	MGYG000291221	d__Bacteria;p__Bacteroidota;c__Bacteroidia;o__Bacteroidales;f__WCHB1-69;g__F23-D06;s__F23-D06	ND	MGY	MGYG000291221	2508942	56	68902	48.5	93.69	0.54
CADADA01	MGYG000291222	d__Bacteria;p__Firmicutes_A;c__Clostridia;o__Lachnospirales;f__Lachnospiraceae;g__UBA2821;s__UBA2821	Luing	MGY	MGYG000291222	3229449	108	64314	36.59	95.97	0
CACXCI01	MGYG000291223	d__Bacteria;p__Cyanobacteria;c__Vampirovibrionia;o__Gastranaerophilales;f__Gastranaerophilaceae;g__Zag111;s__Zag111	ND	MGY	MGYG000291223	1887225	110	26274	32.95	87.18	2.21
CADBVQ01	MGYG000291224	d__Bacteria;p__Bacteroidota;c__Bacteroidia;o__Bacteroidales;f__Bacteroidaceae;g__UBA1179;s__UBA1179	Aberdeen Angus	MGY	MGYG000291224	2506051	18	160574	48.99	90.99	1.61
CACWAP01	MGYG000291225	d__Bacteria;p__Firmicutes_A;c__Clostridia;o__Oscillospirales;f__Acutalibacteraceae;g__Ruminococcus_E;s__Ruminococcus_E	Aberdeen Angus	MGY	MGYG000291225	1707384	200	11994	52.18	84.11	2.24
CACYNO01	MGYG000291226	d__Bacteria;p__Firmicutes_A;c__Clostridia;o__Lachnospirales;f__Lachnospiraceae;g__UBA4285;s__UBA4285	Luing	MGY	MGYG000291226	1653067	14	234914	43.14	94.97	0.67
CACZVE01	MGYG000291227	d__Bacteria;p__Bacteroidota;c__Bacteroidia;o__Bacteroidales;f__Bacteroidaceae;g__Prevotella;s__Prevotella	Charolais	MGY	MGYG000291227	2643656	117	59717	50.21	85.61	2026-08-03
CACZSE01	MGYG000291228	d__Bacteria;p__Firmicutes_A;c__Clostridia;o__Lachnospirales;f__Lachnospiraceae;g__UBA1712;s__UBA1712	ND	MGY	MGYG000291228	2158654	349	7412	41.86	82.89	1.35
CADAVX01	MGYG000291229	d__Bacteria;p__Bacteroidota;c__Bacteroidia;o__Bacteroidales;f__Paludibacteraceae;g__RF16;s__RF16	Charolais	MGY	MGYG000291229	2563821	34	118699	47.7	92.74	0
CACZFF01	MGYG000291230	d__Bacteria;p__Firmicutes_A;c__Clostridia;o__Lachnospirales;f__Lachnospiraceae;g__CAG-791;s__CAG-791	Charolais	MGY	MGYG000291230	3297565	96	56284	51.71	91.19	0.98
CACYRD01	MGYG000291231	d__Bacteria;p__Firmicutes_A;c__Clostridia;o__Lachnospirales;f__Lachnospiraceae;g__CAG-791;s__CAG-791	Charolais	MGY	MGYG000291231	2304157	170	24741	52.67	90.73	1.26
CADBYC01	MGYG000291232	d__Bacteria;p__Firmicutes_A;c__Clostridia;o__Oscillospirales;f__Acutalibacteraceae;g__Ruminococcus_E;s__Ruminococcus_E	Aberdeen Angus	MGY	MGYG000291232	2436239	74	55400	51.56	98.26	0.67
CADBJS01	MGYG000291233	d__Bacteria;p__Firmicutes_A;c__Clostridia;o__Peptostreptococcales;f__Anaerovoracaceae;g__RUG754;s__RUG754	Charolais	MGY	MGYG000291233	1821360	47	58454	50.47	98.58	0.24
CADBMS01	MGYG000291234	d__Archaea;p__Methanobacteriota;c__Methanobacteria;o__Methanobacteriales;f__Methanobacteriaceae;g__CADBMS01;s__CADBMS01	ND	MGY	MGYG000291234	1513444	263	7476	2026-03-27	92.01	2026-06-01
ERZ1462048	MGYG000291235	d__Bacteria;p__Bacteroidota;c__Bacteroidia;o__Bacteroidales;f__Bacteroidaceae;g__UBA4372;s__	ND	MGY	MGYG000291235	3597409	143	49698	48.81	92.6	2026-03-03
CADBLP01	MGYG000291236	d__Bacteria;p__Firmicutes_A;c__Clostridia;o__Lachnospirales;f__Lachnospiraceae;g__ISDg;s__ISDg	Charolais	MGY	MGYG000291236	2106988	235	12825	54.96	83	0
ERZ1461952	MGYG000291237	d__Bacteria;p__Bacteroidota;c__Bacteroidia;o__Bacteroidales;f__UBA932;g__RC9;s__	ND	MGY	MGYG000291237	2317338	131	26434	53.54	85.46	0.89
CACWSL01	MGYG000291238	d__Bacteria;p__Spirochaetota;c__Spirochaetia;o__CADAEX01;f__CADAEX01;g__CADAEX01;s__CADAEX01	Limousin	MGY	MGYG000291238	1460658	42	49756	47.88	84.09	0
CACWFF01	MGYG000291239	d__Bacteria;p__Firmicutes;c__Bacilli;o__RF39;f__UBA660;g__UBA5026;s__UBA5026	ND	MGY	MGYG000291239	1152110	105	17905	24.13	80.79	1.33
ERZ1461785	MGYG000291240	d__Bacteria;p__Bacteroidota;c__Bacteroidia;o__Bacteroidales;f__WCHB1-69;g__F23-D06;s__F23-D06	ND	MGY	MGYG000291240	2502009	208	15664	49.01	89.65	1.34
CADBKB01	MGYG000291241	d__Bacteria;p__Firmicutes_A;c__Clostridia;o__Oscillospirales;f__Oscillospiraceae;g__;s__	Charolais	MGY	MGYG000291241	1762405	209	13555	62.28	81.12	2026-02-03
ERZ1462373	MGYG000291242	d__Bacteria;p__Firmicutes_A;c__Clostridia;o__Oscillospirales;f__Acutalibacteraceae;g__Eubacterium_R;s__	ND	MGY	MGYG000291242	2133138	99	30575	41.81	93.61	1.23
CADCES01	MGYG000291243	d__Bacteria;p__Bacteroidota;c__Bacteroidia;o__Bacteroidales;f__Bacteroidaceae;g__Prevotella;s__Prevotella	Charolais	MGY	MGYG000291243	3291720	124	46484	51.22	90.48	0.86
CACYAI01	MGYG000291244	d__Bacteria;p__Firmicutes_A;c__Clostridia;o__Oscillospirales;f__Acutalibacteraceae;g__RUG420;s__RUG420	Aberdeen Angus	MGY	MGYG000291244	1850174	227	11567	57.97	86.56	2.68
CADAWA01	MGYG000291245	d__Archaea;p__Methanobacteriota;c__Methanobacteria;o__Methanobacteriales;f__Methanobacteriaceae;g__Methanobrevibacter_A;s__Methanobrevibacter_A	Charolais	MGY	MGYG000291245	1933000	87	33196	33.15	88	0
CACYTM01	MGYG000291246	d__Bacteria;p__Firmicutes_A;c__Clostridia_A;o__Christensenellales;f__CAG-138;g__RUG472;s__RUG472	Charolais	MGY	MGYG000291246	1984724	249	11152	62.43	89.86	2.36
ERZ1461926	MGYG000291247	d__Bacteria;p__Bacteroidota;c__Bacteroidia;o__Bacteroidales;f__Bacteroidaceae;g__UBA2918;s__	ND	MGY	MGYG000291247	2964097	74	82373	44.82	95.21	2.48
CACXNE01	MGYG000291248	d__Bacteria;p__Firmicutes_A;c__Clostridia;o__Lachnospirales;f__Lachnospiraceae;g__CAG-791;s__CAG-791	Aberdeen Angus	MGY	MGYG000291248	1894531	144	20140	52.96	86.71	1.34
ERZ1461671	MGYG000291249	d__Bacteria;p__Firmicutes;c__Bacilli;o__RF39;f__UBA660;g__RUG705;s__	Boran	MGY	MGYG000291249	1253981	63	30190	30.38	80.27	1.33
CADAND01	MGYG000291250	d__Bacteria;p__Bacteroidota;c__Bacteroidia;o__Bacteroidales;f__UBA932;g__RC9;s__RC9	Luing	MGY	MGYG000291250	2278450	28	138944	60.34	96.9	0.24
CADAKW01	MGYG000291251	d__Bacteria;p__Firmicutes_A;c__Clostridia;o__Lachnospirales;f__Lachnospiraceae;g__TF01-11;s__TF01-11	Charolais	MGY	MGYG000291251	2414041	160	24053	45.62	84.84	1.68
CACZTI01	MGYG000291252	d__Bacteria;p__Firmicutes;c__Bacilli;o__RF39;f__UBA660;g__RUG12783;s__RUG12783	ND	MGY	MGYG000291252	1311236	101	17944	25.18	95.27	0.12
CACZCH01	MGYG000291253	d__Bacteria;p__Cyanobacteria;c__Vampirovibrionia;o__Gastranaerophilales;f__Gastranaerophilaceae;g__CAG-196;s__CAG-196	Charolais	MGY	MGYG000291253	2063920	40	109730	33.49	89.67	0
CACYJB01	MGYG000291254	d__Bacteria;p__Bacteroidota;c__Bacteroidia;o__Bacteroidales;f__P3;g__UBA1711;s__UBA1711	Charolais	MGY	MGYG000291254	2199128	18	217496	56.91	93.01	0.54
CACVTQ01	MGYG000291255	d__Bacteria;p__Actinobacteriota;c__Coriobacteriia;o__Coriobacteriales;f__Atopobiaceae;g__Olsenella;s__Olsenella	Charolais	MGY	MGYG000291255	1676808	228	11197	65.98	85.43	0.9
ERZ1462024	MGYG000291256	d__Bacteria;p__Firmicutes_A;c__Clostridia;o__Oscillospirales;f__Ruminococcaceae;g__RUG11783;s__	ND	MGY	MGYG000291256	1693742	32	106428	53.82	87.85	0.22
ERZ1462731	MGYG000291257	d__Bacteria;p__Verrucomicrobiota;c__Kiritimatiellae;o__RFP12;f__UBA1067;g__UBA1067;s__	ND	MGY	MGYG000291257	1375716	66	31227	62.46	84.2	1.38
CADCFP01	MGYG000291258	d__Bacteria;p__Bacteroidota;c__Bacteroidia;o__Bacteroidales;f__P3;g__UBA1711;s__UBA1711	Charolais	MGY	MGYG000291258	2156219	44	75664	54.38	97.58	0.54
CACYIB01	MGYG000291259	d__Bacteria;p__Firmicutes_A;c__Clostridia;o__Oscillospirales;f__Acutalibacteraceae;g__RUG420;s__RUG420	Charolais	MGY	MGYG000291259	1882185	174	13855	58.17	94.46	3.69
CADBFF01	MGYG000291260	d__Bacteria;p__Firmicutes_C;c__Negativicutes;o__Acidaminococcales;f__Acidaminococcaceae;g__Succiniclasticum;s__Succiniclasticum	Luing	MGY	MGYG000291260	2901184	55	111290	48.87	98.98	3.29
CACZJS01	MGYG000291261	d__Bacteria;p__Firmicutes_A;c__Clostridia;o__Monoglobales;f__Monoglobaceae;g__UMGS1820;s__UMGS1820	Charolais	MGY	MGYG000291261	1614695	52	52597	39.16	85.35	1.34
CACXLX01	MGYG000291262	d__Bacteria;p__Bacteroidota;c__Bacteroidia;o__Bacteroidales;f__UBA932;g__RC9;s__RC9	Limousin	MGY	MGYG000291262	1980333	36	79241	53.3	94.05	1.27
CADAEK01	MGYG000291263	d__Bacteria;p__Bacteroidota;c__Bacteroidia;o__Bacteroidales;f__Bacteroidaceae;g__UBA4334;s__UBA4334	Charolais	MGY	MGYG000291263	2586529	48	76852	48.55	92.65	0.56
CACVSO01	MGYG000291264	d__Bacteria;p__Firmicutes_A;c__Clostridia;o__Oscillospirales;f__Ruminococcaceae;g__Ruminococcus;s__Ruminococcus	Luing	MGY	MGYG000291264	2998267	106	68992	45.83	96.31	2.28
CADAYD01	MGYG000291265	d__Bacteria;p__Cyanobacteria;c__Vampirovibrionia;o__Gastranaerophilales;f__Gastranaerophilaceae;g__UBA2813;s__UBA2813	Luing	MGY	MGYG000291265	1906921	34	101459	33.63	88.53	1.28
CACWJD01	MGYG000291266	d__Bacteria;p__Firmicutes_A;c__Clostridia;o__Lachnospirales;f__Lachnospiraceae;g__CAG-791;s__CAG-791	Aberdeen Angus	MGY	MGYG000291266	2424227	211	15966	52.76	82.77	2.33
CADAWV01	MGYG000291267	d__Bacteria;p__Bacteroidota;c__Bacteroidia;o__Bacteroidales;f__UBA932;g__RC9;s__RC9	Charolais	MGY	MGYG000291267	3277195	266	22484	51.19	93.17	4.75
ERZ1461988	MGYG000291268	d__Bacteria;p__Bacteroidota;c__Bacteroidia;o__Bacteroidales;f__P3;g__UBA1711;s__	ND	MGY	MGYG000291268	2045676	76	34368	54	83.69	1.88
CADAHL01	MGYG000291269	d__Bacteria;p__Firmicutes_A;c__Clostridia;o__Oscillospirales;f__Oscillospiraceae;g__UBA1777;s__	Charolais	MGY	MGYG000291269	2543172	86	70737	60.47	95.3	1.34
ERZ1462795	MGYG000291270	d__Bacteria;p__Bacteroidota;c__Bacteroidia;o__Bacteroidales;f__F082;g__F082;s__F082	ND	MGY	MGYG000291270	2774549	230	16558	50.02	85.39	0.81
CACZSJ01	MGYG000291271	d__Bacteria;p__Firmicutes_A;c__Clostridia;o__Oscillospirales;f__Oscillospiraceae;g__UBA1777;s__	ND	MGY	MGYG000291271	1666540	245	8588	58.12	87.91	1.34
CACXWH01	MGYG000291272	d__Archaea;p__Methanobacteriota;c__Methanobacteria;o__Methanobacteriales;f__Methanobacteriaceae;g__Methanobrevibacter_A;s__Methanobrevibacter_A	Aberdeen Angus	MGY	MGYG000291272	2359332	122	29047	30.76	100	0.96
CACVMU01	MGYG000291273	d__Bacteria;p__Bacteroidota;c__Bacteroidia;o__Bacteroidales;f__Bacteroidaceae;g__Prevotella;s__Prevotella	Charolais	MGY	MGYG000291273	2553087	111	42016	47.99	93.08	1.91
CACYXZ01	MGYG000291274	d__Bacteria;p__Firmicutes_A;c__Clostridia;o__Oscillospirales;f__Oscillospiraceae;g__HGM13006;s__	Luing	MGY	MGYG000291274	2439169	270	12808	59.25	81.66	2.91
ERZ1462457	MGYG000291275	d__Bacteria;p__Bacteroidota;c__Bacteroidia;o__Bacteroidales;f__Bacteroidaceae;g__Prevotella;s__Prevotella	ND	MGY	MGYG000291275	4220555	129	53664	51.58	97.24	1.42
CADBWY01	MGYG000291276	d__Bacteria;p__Bacteroidota;c__Bacteroidia;o__Bacteroidales;f__UBA932;g__RC9;s__RC9	Limousin	MGY	MGYG000291276	3216798	336	14993	50.85	90.08	2026-05-04
ERZ1461641	MGYG000291277	d__Bacteria;p__Bacteroidota;c__Bacteroidia;o__Bacteroidales;f__Bacteroidaceae;g__UBA4372;s__	Boran	MGY	MGYG000291277	2663472	331	10069	54.29	82.37	0.05
CADAAO01	MGYG000291278	d__Bacteria;p__Fibrobacterota;c__Fibrobacteria;o__Fibrobacterales;f__Fibrobacteraceae;g__Fibrobacter;s__Fibrobacter	Charolais	MGY	MGYG000291278	3143910	232	28130	48.72	90.14	0
CACVVF01	MGYG000291279	d__Bacteria;p__Bacteroidota;c__Bacteroidia;o__Bacteroidales;f__Bacteroidaceae;g__Prevotella;s__Prevotella	Charolais	MGY	MGYG000291279	2768907	60	65165	51.42	96.81	1
ERZ1462447	MGYG000291280	d__Bacteria;p__Firmicutes_A;c__Clostridia_A;o__Christensenellales;f__Christensenellaceae;g__QANA01;s__	ND	MGY	MGYG000291280	1400734	178	9759	47.29	83.56	0
CADBPE01	MGYG000291281	d__Bacteria;p__Firmicutes_A;c__Clostridia;o__Oscillospirales;f__Acutalibacteraceae;g__UBA1213;s__UBA1213	ND	MGY	MGYG000291281	2372182	279	11404	47	93.67	0.84
CACVLC01	MGYG000291282	d__Bacteria;p__Bacteroidota;c__Bacteroidia;o__Bacteroidales;f__Bacteroidaceae;g__Prevotella;s__Prevotella	Luing	MGY	MGYG000291282	3113789	73	112661	47.94	97.38	0.58
CADBQK01	MGYG000291283	d__Bacteria;p__Firmicutes_A;c__Clostridia;o__Lachnospirales;f__Lachnospiraceae;g__UBA2912;s__UBA2912	ND	MGY	MGYG000291283	2958250	570	5994	48.03	84.12	2.57
CADBRB01	MGYG000291284	d__Bacteria;p__Firmicutes_A;c__Clostridia;o__Oscillospirales;f__Acutalibacteraceae;g__RUG14223;s__RUG14223	ND	MGY	MGYG000291284	2077059	319	7814	41.39	83.41	1.68
CADAKN01	MGYG000291285	d__Bacteria;p__Bacteroidota;c__Bacteroidia;o__Bacteroidales;f__Bacteroidaceae;g__UBA4372;s__UBA4372	Charolais	MGY	MGYG000291285	2405409	143	26079	48.09	88.31	1.92
ERZ1462158	MGYG000291286	d__Bacteria;p__Bacteroidota;c__Bacteroidia;o__Bacteroidales;f__P3;g__UBA1711;s__UBA1711	ND	MGY	MGYG000291286	1847129	81	31121	55.72	87.81	1.79
CADAFM01	MGYG000291287	d__Bacteria;p__Bacteroidota;c__Bacteroidia;o__Bacteroidales;f__WCHB1-69;g__F23-D06;s__F23-D06	Luing	MGY	MGYG000291287	3038587	135	50662	53.64	88.87	3.78
CACVVJ01	MGYG000291288	d__Bacteria;p__Firmicutes_A;c__Clostridia;o__Oscillospirales;f__Acutalibacteraceae;g__Ruminococcus_E;s__Ruminococcus_E	Charolais	MGY	MGYG000291288	1657927	112	25464	52.43	90.29	0.67
CACXLP01	MGYG000291289	d__Bacteria;p__Bacteroidota;c__Bacteroidia;o__Bacteroidales;f__WCHB1-69;g__F23-D06;s__F23-D06	Limousin	MGY	MGYG000291289	2305250	303	10124	52.58	81.45	3.33
CADBIQ01	MGYG000291290	d__Bacteria;p__Bacteroidota;c__Bacteroidia;o__Bacteroidales;f__Bacteroidaceae;g__Prevotella;s__Prevotella	Luing	MGY	MGYG000291290	3161066	105	49540	49.77	95.87	1.48
ERZ1462058	MGYG000291291	d__Bacteria;p__Firmicutes;c__Bacilli;o__RF39;f__UBA660;g__;s__	ND	MGY	MGYG000291291	851779	21	56230	27.92	89.89	2.25
CADBFR01	MGYG000291292	d__Bacteria;p__Bacteroidota;c__Bacteroidia;o__Bacteroidales;f__Bacteroidaceae;g__Prevotella;s__Prevotella	Luing	MGY	MGYG000291292	2191992	164	19307	51.18	94.1	0.97
CACVRI01	MGYG000291293	d__Bacteria;p__Firmicutes_A;c__Clostridia;o__Saccharofermentanales;f__Saccharofermentanaceae;g__Firm-16;s__Firm-16	Luing	MGY	MGYG000291293	2566507	234	16521	48.94	94.15	1.89
ERZ1461704	MGYG000291294	d__Bacteria;p__Firmicutes;c__Bacilli;o__RF39;f__UBA660;g__CAG-533;s__	ND	MGY	MGYG000291294	897211	24	73633	25.87	83.16	2026-12-01
CADBND01	MGYG000291295	d__Bacteria;p__Firmicutes;c__Bacilli;o__Erysipelotrichales;f__Erysipelotrichaceae;g__UBA636;s__UBA636	ND	MGY	MGYG000291295	1869529	277	8990	45.75	86	2026-05-01
CADAMS01	MGYG000291296	d__Bacteria;p__Firmicutes_A;c__Clostridia;o__Lachnospirales;f__Lachnospiraceae;g__CAG-791;s__CAG-791	Luing	MGY	MGYG000291296	2116317	238	12670	52.9	87.95	2026-07-03
ERZ1461902	MGYG000291297	d__Bacteria;p__Bacteroidota;c__Bacteroidia;o__Bacteroidales;f__Bacteroidaceae;g__UBA1179;s__	Boran	MGY	MGYG000291297	2614379	25	231614	47.71	89.16	2026-08-01
CACVLR01	MGYG000291298	d__Bacteria;p__Firmicutes_A;c__Clostridia;o__Lachnospirales;f__Lachnospiraceae;g__Weimerbacter;s__Weimerbacter	Luing	MGY	MGYG000291298	2051198	42	91805	46.84	97.23	0
CACZGN01	MGYG000291299	d__Bacteria;p__Firmicutes_A;c__Clostridia_A;o__Christensenellales;f__CAG-74;g__GCA-900199385;s__GCA-900199385	Charolais	MGY	MGYG000291299	2706764	163	30355	57.53	83.99	2.47
CADBZR01	MGYG000291300	d__Bacteria;p__Firmicutes_A;c__Clostridia;o__Oscillospirales;f__Acutalibacteraceae;g__UBA1213;s__UBA1213	Limousin	MGY	MGYG000291300	2169293	161	19293	47.89	97.99	0.34
CADBZQ01	MGYG000291301	d__Bacteria;p__Bacteroidota;c__Bacteroidia;o__Bacteroidales;f__Bacteroidaceae;g__UBA4372;s__UBA4372	Limousin	MGY	MGYG000291301	3595719	103	68514	52.66	88.79	1.67
CACXIY01	MGYG000291302	d__Bacteria;p__Firmicutes_A;c__Clostridia;o__Lachnospirales;f__Lachnospiraceae;g__UBA1066;s__UBA1066	Aberdeen Angus	MGY	MGYG000291302	1838364	195	14610	52.93	81.26	0.63
CADANW01	MGYG000291303	d__Bacteria;p__Firmicutes_A;c__Clostridia;o__Lachnospirales;f__Lachnospiraceae;g__ISDg;s__ISDg	Charolais	MGY	MGYG000291303	2543653	112	42269	54.64	97.09	1.34
CACVLZ01	MGYG000291304	d__Bacteria;p__Bacteroidota;c__Bacteroidia;o__Bacteroidales;f__Muribaculaceae;g__Sodaliphilus;s__Sodaliphilus	Luing	MGY	MGYG000291304	2565855	189	18314	51.19	88.4	1.89
CADCDZ01	MGYG000291305	d__Bacteria;p__Firmicutes_A;c__Clostridia;o__Oscillospirales;f__Oscillospiraceae;g__UBA1777;s__UBA1777	Luing	MGY	MGYG000291305	2921734	238	19982	58.34	92.82	3.53
CACZNM01	MGYG000291306	d__Bacteria;p__Firmicutes;c__Bacilli;o__RF39;f__UBA660;g__RUG12783;s__RUG12783	ND	MGY	MGYG000291306	1290671	134	14297	26.72	94.18	2
CACWVV01	MGYG000291307	d__Bacteria;p__Bacteroidota;c__Bacteroidia;o__Bacteroidales;f__UBA932;g__RC9;s__RC9	Limousin	MGY	MGYG000291307	1978446	229	12102	56.95	81.97	2.16
CACWKY01	MGYG000291308	d__Bacteria;p__Firmicutes_A;c__Clostridia;o__Lachnospirales;f__Lachnospiraceae;g__CAG-791;s__CAG-791	Aberdeen Angus	MGY	MGYG000291308	1987139	146	22130	52.77	91.56	1.57
CACXIL01	MGYG000291309	d__Bacteria;p__Firmicutes_A;c__Clostridia;o__Oscillospirales;f__Acutalibacteraceae;g__Ruminococcus_E;s__Ruminococcus_E	Limousin	MGY	MGYG000291309	1388158	83	22273	54.9	84.32	0.67
CADCJS01	MGYG000291310	d__Bacteria;p__Firmicutes;c__Bacilli;o__RF39;f__UBA660;g__RUG13038;s__RUG13038	Charolais	MGY	MGYG000291310	856231	29	44407	22.94	88.2	2026-12-01
ERZ1462112	MGYG000291311	d__Bacteria;p__Firmicutes_A;c__Clostridia_A;o__Christensenellales;f__Borkfalkiaceae;g__;s__	ND	MGY	MGYG000291311	1513561	42	53337	52.05	92.54	0.81
CACVOG01	MGYG000291312	d__Bacteria;p__Firmicutes_C;c__Negativicutes;o__Selenomonadales;f__Selenomonadaceae;g__RUG643;s__RUG643	Luing	MGY	MGYG000291312	2402828	30	125973	55.95	86.5	0.63
CADAAJ01	MGYG000291313	d__Archaea;p__Methanobacteriota;c__Methanobacteria;o__Methanobacteriales;f__Methanobacteriaceae;g__Methanobrevibacter_A;s__Methanobrevibacter_A	Charolais	MGY	MGYG000291313	2155436	137	24580	28.97	97.81	1.39
ERZ1462777	MGYG000291314	d__Bacteria;p__Bacteroidota;c__Bacteroidia;o__Bacteroidales;f__UBA932;g__RUG11257;s__	ND	MGY	MGYG000291314	2210529	97	44912	55.45	91.19	0.89
ERZ1462710	MGYG000291315	d__Bacteria;p__Bacteroidota;c__Bacteroidia;o__Bacteroidales;f__BM520;g__;s__	ND	MGY	MGYG000291315	2311915	55	62141	42.5	94.35	0
ERZ1462443	MGYG000291316	d__Bacteria;p__Firmicutes_A;c__Clostridia;o__Lachnospirales;f__Lachnospiraceae;g__Butyrivibrio;s__	ND	MGY	MGYG000291316	4895299	150	60707	39.5	96.14	2026-07-01
CADCHU01	MGYG000291317	d__Bacteria;p__Firmicutes_A;c__Clostridia_A;o__Christensenellales;f__CAG-138;g__RUG472;s__RUG472	Luing	MGY	MGYG000291317	2059283	205	14010	61.49	92.97	4.46
CADBLW01	MGYG000291318	d__Bacteria;p__Firmicutes_A;c__Clostridia;o__Lachnospirales;f__Lachnospiraceae;g__ISDg;s__ISDg	ND	MGY	MGYG000291318	2098725	382	6551	55.91	84.43	1.34
CACWFI01	MGYG000291319	d__Bacteria;p__Firmicutes_C;c__Negativicutes;o__Selenomonadales;f__Selenomonadaceae;g__RUG024;s__RUG024	ND	MGY	MGYG000291319	2326076	103	35184	53.5	98.73	0
CACYCG01	MGYG000291320	d__Bacteria;p__Firmicutes_A;c__Clostridia;o__Oscillospirales;f__Acutalibacteraceae;g__UBA1213;s__UBA1213	ND	MGY	MGYG000291320	2063760	275	9299	54.4	93.6	2026-01-01
CACYOK01	MGYG000291321	d__Bacteria;p__Firmicutes_C;c__Negativicutes;o__Veillonellales;f__Dialisteraceae;g__Dialister;s__Dialister	Charolais	MGY	MGYG000291321	2319345	110	36144	51	98.42	1.27
CACVRS01	MGYG000291322	d__Bacteria;p__Bacteroidota;c__Bacteroidia;o__Bacteroidales;f__Bacteroidaceae;g__Prevotella;s__Prevotella	Charolais	MGY	MGYG000291322	2770634	71	52738	50.71	90.85	0.93
ERZ1462419	MGYG000291323	d__Bacteria;p__Verrucomicrobiota;c__Kiritimatiellae;o__LD1-PB3;f__Lenti-01;g__CACXEY01;s__	ND	MGY	MGYG000291323	2967475	140	33907	66.54	89.33	1.13
CACWEH01	MGYG000291324	d__Bacteria;p__Firmicutes_A;c__Clostridia_A;o__Christensenellales;f__UBA1242;g__RUG666;s__RUG666	ND	MGY	MGYG000291324	906017	60	27233	36.72	85.96	0.05
CACYAV01	MGYG000291325	d__Bacteria;p__Bacteroidota;c__Bacteroidia;o__Bacteroidales;f__Muribaculaceae;g__Sodaliphilus;s__Sodaliphilus	Aberdeen Angus	MGY	MGYG000291325	2747996	68	63048	47.29	94.06	0.9
ERZ1462040	MGYG000291326	d__Bacteria;p__Bacteroidota;c__Bacteroidia;o__Bacteroidales;f__Muribaculaceae;g__Sodaliphilus;s__Sodaliphilus	ND	MGY	MGYG000291326	2227779	162	18030	46.85	81.27	0.88
CACXPS01	MGYG000291327	d__Bacteria;p__Firmicutes_A;c__Clostridia;o__Oscillospirales;f__Oscillospiraceae;g__CAG-110;s__CAG-110	Limousin	MGY	MGYG000291327	1551404	114	18373	61.81	80.01	0.84
ERZ1462573	MGYG000291328	d__Bacteria;p__Firmicutes_A;c__Clostridia;o__Lachnospirales;f__Lachnospiraceae;g__ISDg;s__	ND	MGY	MGYG000291328	1911300	220	10684	56.94	81.54	2026-03-01
CADCAZ01	MGYG000291329	d__Bacteria;p__Bacteroidota;c__Bacteroidia;o__Bacteroidales;f__UBA932;g__RC9;s__RC9	Limousin	MGY	MGYG000291329	1592966	260	7820	50.59	80.45	2.56
CACVRC01	MGYG000291330	d__Bacteria;p__Bacteroidota;c__Bacteroidia;o__Bacteroidales;f__P3;g__UBA1711;s__UBA1711	Luing	MGY	MGYG000291330	2125954	61	54661	54.41	95.97	0.72
CACWWQ01	MGYG000291331	d__Bacteria;p__Firmicutes_A;c__Clostridia;o__Lachnospirales;f__Lachnospiraceae;g__CAG-791;s__CAG-791	Aberdeen Angus	MGY	MGYG000291331	2001052	162	18993	52.86	90.31	0.19
ERZ1462648	MGYG000291332	d__Bacteria;p__Firmicutes_A;c__Clostridia;o__Peptostreptococcales;f__Anaerovoracaceae;g__RUG11894;s__	ND	MGY	MGYG000291332	1889210	196	12058	58.64	82.03	0.41
ERZ1461961	MGYG000291333	d__Bacteria;p__Bacteroidota;c__Bacteroidia;o__Bacteroidales;f__WCHB1-69;g__F23-D06;s__	ND	MGY	MGYG000291333	2469808	89	44703	51.42	88.33	2026-08-01
CACYXC01	MGYG000291334	d__Bacteria;p__Firmicutes_A;c__Clostridia;o__Oscillospirales;f__Oscillospiraceae;g__UBA1777;s__	Luing	MGY	MGYG000291334	2430299	76	49481	60.81	93.71	2026-04-01
ERZ1462763	MGYG000291335	d__Bacteria;p__Firmicutes_A;c__Clostridia;o__Oscillospirales;f__Acutalibacteraceae;g__CAG-180;s__	ND	MGY	MGYG000291335	1536383	180	10942	47.63	80.63	2.35
CACVUS01	MGYG000291336	d__Bacteria;p__Firmicutes_A;c__Clostridia;o__Oscillospirales;f__Oscillospiraceae;g__CAG-110;s__CAG-110	Luing	MGY	MGYG000291336	2323383	210	14886	60.01	95.69	2026-02-01
ERZ1461673	MGYG000291337	d__Bacteria;p__Cyanobacteria;c__Vampirovibrionia;o__Gastranaerophilales;f__Gastranaerophilaceae;g__UBA2813;s__	ND	MGY	MGYG000291337	1594876	144	14386	36.74	83.68	0.85
CACXTB01	MGYG000291338	d__Bacteria;p__Firmicutes_A;c__Clostridia;o__Oscillospirales;f__Oscillospiraceae;g__RUG626;s__RUG626	Limousin	MGY	MGYG000291338	1709178	105	24451	55	96.76	0.89
ERZ1461812	MGYG000291339	d__Bacteria;p__Firmicutes_A;c__Clostridia;o__Lachnospirales;f__Lachnospiraceae;g__Anaerobutyricum;s__	Boran	MGY	MGYG000291339	1981820	285	8502	49.67	86.11	1.34
CADAJT01	MGYG000291340	d__Bacteria;p__Bacteroidota;c__Bacteroidia;o__Bacteroidales;f__P3;g__UBA1711;s__UBA1711	Charolais	MGY	MGYG000291340	2134017	66	51425	57.98	88.8	2.82
CACZKQ01	MGYG000291341	d__Bacteria;p__Elusimicrobiota;c__Elusimicrobia;o__Elusimicrobiales;f__Elusimicrobiaceae;g__UBA1436;s__UBA1436	Charolais	MGY	MGYG000291341	1440519	169	11258	43.4	90.88	2.25
CADBUL01	MGYG000291342	d__Bacteria;p__Firmicutes_A;c__Clostridia;o__Oscillospirales;f__Acutalibacteraceae;g__UMGS1279;s__	ND	MGY	MGYG000291342	1260655	114	16570	44.94	83.53	1.23
CACXHX01	MGYG000291343	d__Bacteria;p__Firmicutes_A;c__Clostridia;o__Oscillospirales;f__Oscillospiraceae;g__UBA1777;s__UBA1777	Aberdeen Angus	MGY	MGYG000291343	2515423	366	8605	58.33	83.52	0.34
CADBAE01	MGYG000291344	d__Bacteria;p__Firmicutes_A;c__Clostridia;o__Lachnospirales;f__Lachnospiraceae;g__CAG-791;s__CAG-791	Luing	MGY	MGYG000291344	2383241	111	39129	52.82	81.89	2.41
CACWVB01	MGYG000291345	d__Bacteria;p__Bacteroidota;c__Bacteroidia;o__Bacteroidales;f__Muribaculaceae;g__Sodaliphilus;s__Sodaliphilus	Aberdeen Angus	MGY	MGYG000291345	2795140	70	74512	52.95	89.87	1.26
CADAUV01	MGYG000291346	d__Bacteria;p__Firmicutes_A;c__Clostridia;o__Oscillospirales;f__Acutalibacteraceae;g__Eubacterium_R;s__	Luing	MGY	MGYG000291346	1835607	106	23518	44.47	94.97	0
ERZ1461738	MGYG000291347	d__Bacteria;p__Bacteroidota;c__Bacteroidia;o__Bacteroidales;f__P3;g__UBA1711;s__UBA1711	ND	MGY	MGYG000291347	2050202	82	31778	55.5	92.67	0.54
CADASN01	MGYG000291348	d__Bacteria;p__Bacteroidota;c__Bacteroidia;o__Bacteroidales;f__UBA932;g__RC9;s__RC9	Luing	MGY	MGYG000291348	2241365	39	92783	60.04	84.76	0.33
CADBAN01	MGYG000291349	d__Bacteria;p__Firmicutes_A;c__Clostridia;o__Lachnospirales;f__Lachnospiraceae;g__ISDg;s__ISDg	Charolais	MGY	MGYG000291349	2592976	130	34937	54.64	96.59	2.57
CADAAC01	MGYG000291350	d__Bacteria;p__Firmicutes_C;c__Negativicutes;o__Selenomonadales;f__Selenomonadaceae;g__RUG643;s__RUG643	Charolais	MGY	MGYG000291350	2459892	148	32979	55.38	97.89	0.63
ERZ1462799	MGYG000291351	d__Bacteria;p__Firmicutes;c__Bacilli;o__Erysipelotrichales;f__Erysipelotrichaceae;g__Bulleidia;s__	ND	MGY	MGYG000291351	2864115	202	21376	51.78	89.71	4.29
CACWVN01	MGYG000291352	d__Bacteria;p__Firmicutes_A;c__Clostridia_A;o__Christensenellales;f__CAG-74;g__UBA2862;s__UBA2862	Aberdeen Angus	MGY	MGYG000291352	2818720	176	23412	63.23	97.11	2.71
CACZNW01	MGYG000291353	d__Archaea;p__Methanobacteriota;c__Methanobacteria;o__Methanobacteriales;f__Methanobacteriaceae;g__Methanobrevibacter_A;s__Methanobrevibacter_A	ND	MGY	MGYG000291353	1858520	207	11939	35.19	83.5	0.06
CADAEI01	MGYG000291354	d__Bacteria;p__Bacteroidota;c__Bacteroidia;o__Bacteroidales;f__UBA932;g__RC9;s__RC9	Charolais	MGY	MGYG000291354	2006355	62	73386	56.77	83.55	1.43
ERZ1462144	MGYG000291355	d__Bacteria;p__Firmicutes_A;c__Clostridia;o__Monoglobales_A;f__UBA1381;g__UBA1738;s__	Boran	MGY	MGYG000291355	1564670	45	75443	38.52	94.63	0.89
CACXXY01	MGYG000291356	d__Bacteria;p__Bacteroidota;c__Bacteroidia;o__Bacteroidales;f__WCHB1-69;g__F23-D06;s__F23-D06	Limousin	MGY	MGYG000291356	2693456	285	14735	44.88	86.99	3.23
ERZ1462317	MGYG000291357	d__Bacteria;p__Bacteroidota;c__Bacteroidia;o__Bacteroidales;f__UBA932;g__RC9;s__	Boran	MGY	MGYG000291357	2699910	173	22442	59.07	86.18	2026-11-01
CADBFL01	MGYG000291358	d__Bacteria;p__Firmicutes_A;c__Clostridia;o__Peptostreptococcales;f__Anaerovoracaceae;g__RUG099;s__RUG099	Luing	MGY	MGYG000291358	2089864	271	10172	54.08	86.74	2.13
CACYLE01	MGYG000291359	d__Bacteria;p__Actinobacteriota;c__Coriobacteriia;o__Coriobacteriales;f__Atopobiaceae;g__UBA1367;s__UBA1367	Charolais	MGY	MGYG000291359	3163598	177	32982	64.41	95.35	1.94
CADBBB01	MGYG000291360	d__Bacteria;p__Spirochaetota;c__Spirochaetia;o__Treponematales;f__Treponemataceae;g__Treponema_D;s__Treponema_D	Charolais	MGY	MGYG000291360	2767202	158	27191	50.16	97.03	1.48
CACVRR01	MGYG000291361	d__Bacteria;p__Firmicutes_A;c__Clostridia;o__Oscillospirales;f__Oscillospiraceae;g__UBA1777;s__UBA1777	Luing	MGY	MGYG000291361	3084238	161	32966	57.56	93.49	0.56
ERZ1461929	MGYG000291362	d__Bacteria;p__Bacteroidota;c__Bacteroidia;o__Bacteroidales;f__Paludibacteraceae;g__RF16;s__	ND	MGY	MGYG000291362	2364475	114	27703	48.04	93.55	0.54
CACXXR01	MGYG000291363	d__Bacteria;p__Firmicutes_A;c__Clostridia;o__Oscillospirales;f__Oscillospiraceae;g__RUG626;s__RUG626	Aberdeen Angus	MGY	MGYG000291363	1715923	122	22614	55.09	94.18	1.34
CACXKD01	MGYG000291364	d__Bacteria;p__Bacteroidota;c__Bacteroidia;o__Bacteroidales;f__UBA932;g__RC9;s__RC9	Limousin	MGY	MGYG000291364	2158792	248	12254	57.27	83.29	2.43
CACZSH01	MGYG000291365	d__Bacteria;p__Cyanobacteria;c__Vampirovibrionia;o__Gastranaerophilales;f__Gastranaerophilaceae;g__UBA791;s__UBA791	ND	MGY	MGYG000291365	1784183	122	21642	29.17	87.59	0.43
CACVSD01	MGYG000291366	d__Bacteria;p__Bacteroidota;c__Bacteroidia;o__Bacteroidales;f__Paludibacteraceae;g__RF16;s__RF16	Charolais	MGY	MGYG000291366	2257794	30	178274	49.15	90.45	0.54
CACYHF01	MGYG000291367	d__Bacteria;p__Bacteroidota;c__Bacteroidia;o__Bacteroidales;f__UBA932;g__RC9;s__RC9	Charolais	MGY	MGYG000291367	2428135	88	53709	56.01	93.71	0.24
CACZUN01	MGYG000291368	d__Bacteria;p__Bacteroidota;c__Bacteroidia;o__Bacteroidales;f__Muribaculaceae;g__Sodaliphilus;s__Sodaliphilus	Charolais	MGY	MGYG000291368	2816287	121	32009	50.88	90.92	2.39
CACXFE01	MGYG000291369	d__Bacteria;p__Firmicutes_A;c__Clostridia;o__Oscillospirales;f__Acutalibacteraceae;g__UBA737;s__	ND	MGY	MGYG000291369	1478946	216	8196	50.96	92.91	0.02
CACXMY01	MGYG000291370	d__Bacteria;p__Firmicutes_A;c__Clostridia;o__Lachnospirales;f__Lachnospiraceae;g__RUG11623;s__RUG11623	Aberdeen Angus	MGY	MGYG000291370	2386778	95	38458	50.56	86.39	0.84
CACWRD01	MGYG000291371	d__Bacteria;p__Firmicutes_A;c__Clostridia;o__Lachnospirales;f__Lachnospiraceae;g__CAG-791;s__CAG-791	Aberdeen Angus	MGY	MGYG000291371	2513758	283	12405	58.05	83.97	0.57
CADAYY01	MGYG000291372	d__Bacteria;p__Firmicutes_A;c__Clostridia;o__Lachnospirales;f__Lachnospiraceae;g__UBA1066;s__UBA1066	Luing	MGY	MGYG000291372	1940743	26	94548	54.59	89.65	0
CACXZO01	MGYG000291373	d__Bacteria;p__Firmicutes_A;c__Clostridia;o__Oscillospirales;f__Ruminococcaceae;g__;s__	Limousin	MGY	MGYG000291373	1236926	132	12785	37.37	84.62	0.67
CADAYM01	MGYG000291374	d__Bacteria;p__Firmicutes_A;c__Clostridia;o__Oscillospirales;f__Ruminococcaceae;g__Ruminiclostridium_E;s__Ruminiclostridium_E	Luing	MGY	MGYG000291374	3098137	165	29260	49.04	95.3	0.75
CACWUY01	MGYG000291375	d__Bacteria;p__Firmicutes_A;c__Clostridia_A;o__Christensenellales;f__CAG-74;g__GCA-900199385;s__GCA-900199385	Limousin	MGY	MGYG000291375	2991447	183	31111	54.38	81.77	2026-12-01
CACXCS01	MGYG000291376	d__Bacteria;p__Bacteroidota;c__Bacteroidia;o__Bacteroidales;f__UBA932;g__RC9;s__RC9	ND	MGY	MGYG000291376	2025769	111	29372	54.11	85.46	0.48
CADCAT01	MGYG000291377	d__Bacteria;p__Actinobacteriota;c__Coriobacteriia;o__Coriobacteriales;f__Atopobiaceae;g__Olsenella;s__Olsenella	Limousin	MGY	MGYG000291377	2231993	219	17218	65.54	94.02	3.32
CADAHX01	MGYG000291378	d__Bacteria;p__Verrucomicrobiota;c__Kiritimatiellae;o__RFP12;f__UBA1067;g__UBA1067;s__UBA1067	Charolais	MGY	MGYG000291378	2610518	48	96572	64.18	86.46	1.38
CADCRI01	MGYG000291379	d__Bacteria;p__Actinobacteriota;c__Coriobacteriia;o__Coriobacteriales;f__RUG844;g__RUG844;s__RUG844	ND	MGY	MGYG000291379	1305349	189	9541	62.6	92.74	0.81
CACYJH01	MGYG000291380	d__Archaea;p__Methanobacteriota;c__Methanobacteria;o__Methanobacteriales;f__Methanobacteriaceae;g__Methanobrevibacter;s__Methanobrevibacter	Charolais	MGY	MGYG000291380	2066989	61	57234	32.42	91.33	2026-02-01
CACZEI01	MGYG000291381	d__Bacteria;p__Bacteroidota;c__Bacteroidia;o__Bacteroidales;f__UBA932;g__RC9;s__RC9	Luing	MGY	MGYG000291381	1619864	290	6511	53.57	82.57	2026-09-01
CADBVV01	MGYG000291382	d__Bacteria;p__Proteobacteria;c__Alphaproteobacteria;o__Rs-D84;f__Rs-D84;g__Rs-D84;s__Rs-D84	Aberdeen Angus	MGY	MGYG000291382	851409	17	96026	36.28	86.81	0
CACWAI01	MGYG000291383	d__Bacteria;p__Bacteroidota;c__Bacteroidia;o__Bacteroidales;f__Bacteroidaceae;g__Prevotella;s__Prevotella	Limousin	MGY	MGYG000291383	3590079	132	47712	48.99	91.76	3.33
CADBHH01	MGYG000291384	d__Bacteria;p__Firmicutes_A;c__Clostridia;o__Oscillospirales;f__Acutalibacteraceae;g__RUG420;s__RUG420	Luing	MGY	MGYG000291384	1837386	165	17554	58.35	92.9	0.89
CADBQS01	MGYG000291385	d__Bacteria;p__Firmicutes_A;c__Clostridia;o__Oscillospirales;f__Acutalibacteraceae;g__RUG14215;s__RUG14215	ND	MGY	MGYG000291385	1404720	145	15932	31	85.55	1.34
CADBHL01	MGYG000291386	d__Bacteria;p__Bacteroidota;c__Bacteroidia;o__Bacteroidales;f__Bacteroidaceae;g__Prevotella;s__Prevotella	Charolais	MGY	MGYG000291386	3327795	58	108594	52.59	96.47	0.79
CACXAQ01	MGYG000291387	d__Bacteria;p__Firmicutes_A;c__Clostridia;o__Oscillospirales;f__Oscillospiraceae;g__UBA1777;s__UBA1777	Aberdeen Angus	MGY	MGYG000291387	2138100	61	58128	60.18	92.72	0
CACYMI01	MGYG000291388	d__Bacteria;p__Bacteroidota;c__Bacteroidia;o__Bacteroidales;f__Bacteroidaceae;g__UBA4372;s__UBA4372	Charolais	MGY	MGYG000291388	2494631	168	22516	50.86	86.65	0.56
CACZOL01	MGYG000291389	d__Bacteria;p__Firmicutes_C;c__Negativicutes;o__Selenomonadales;f__Selenomonadaceae;g__RUG643;s__RUG643	ND	MGY	MGYG000291389	1623474	234	9119	55.82	83.48	2.32
CACXPJ01	MGYG000291390	d__Bacteria;p__Bacteroidota;c__Bacteroidia;o__Bacteroidales;f__Bacteroidaceae;g__Prevotella;s__Prevotella	Limousin	MGY	MGYG000291390	2082405	223	13814	54.2	87.81	2026-03-01
CACWUZ01	MGYG000291391	d__Bacteria;p__Bacteroidota;c__Bacteroidia;o__Bacteroidales;f__UBA932;g__RC9;s__RC9	Limousin	MGY	MGYG000291391	2069848	181	16753	53.12	88.81	0.95
CADATW01	MGYG000291392	d__Bacteria;p__Firmicutes_A;c__Clostridia;o__Lachnospirales;f__Lachnospiraceae;g__UBA2856;s__UBA2856	Charolais	MGY	MGYG000291392	2666304	287	13203	49.57	88.55	2.85
CACXZF01	MGYG000291393	d__Bacteria;p__Bacteroidota;c__Bacteroidia;o__Bacteroidales;f__UBA932;g__RC9;s__RC9	Limousin	MGY	MGYG000291393	2119123	177	17742	56.36	83.78	1.67
CACYVS01	MGYG000291394	d__Bacteria;p__Firmicutes_A;c__Clostridia;o__Lachnospirales;f__Lachnospiraceae;g__CAG-791;s__CAG-791	Luing	MGY	MGYG000291394	2044719	238	12513	54.9	86.96	1.74
CACXJY01	MGYG000291395	d__Bacteria;p__Actinobacteriota;c__Actinomycetia;o__Actinomycetales;f__Bifidobacteriaceae;g__RUG039;s__RUG039	Aberdeen Angus	MGY	MGYG000291395	1532056	17	266763	47.8	98.33	0
CADAQR01	MGYG000291396	d__Bacteria;p__Firmicutes_A;c__Clostridia;o__Oscillospirales;f__Acutalibacteraceae;g__UBA6857;s__	Luing	MGY	MGYG000291396	2517225	119	34228	55.67	97.18	1.51
CADCBO01	MGYG000291397	d__Bacteria;p__Bacteroidota;c__Bacteroidia;o__Bacteroidales;f__Bacteroidaceae;g__UBA1179;s__UBA1179	Charolais	MGY	MGYG000291397	2813098	37	105288	48.21	90.37	1.98
CADBSL01	MGYG000291398	d__Bacteria;p__Firmicutes_A;c__Clostridia;o__Peptostreptococcales;f__Anaerovoracaceae;g__RUG14258;s__RUG14258	ND	MGY	MGYG000291398	1309099	218	7355	54.34	83.36	0.71
CACWFQ01	MGYG000291399	d__Bacteria;p__Firmicutes;c__Bacilli;o__RF39;f__UBA660;g__CAG-1000;s__CAG-1000	ND	MGY	MGYG000291399	1032804	75	20612	25.89	80.43	4.21
CADBOC01	MGYG000291400	d__Bacteria;p__Firmicutes_A;c__Clostridia;o__Oscillospirales;f__Acutalibacteraceae;g__RUG806;s__	ND	MGY	MGYG000291400	2915727	476	7590	59.88	85.28	2026-04-02
CACYQR01	MGYG000291401	d__Bacteria;p__Bacteroidota;c__Bacteroidia;o__Bacteroidales;f__Muribaculaceae;g__Sodaliphilus;s__Sodaliphilus	Luing	MGY	MGYG000291401	3078550	64	98743	54.2	94.53	0.5
CACXJD01	MGYG000291402	d__Bacteria;p__Firmicutes_A;c__Clostridia;o__Oscillospirales;f__Acutalibacteraceae;g__RUG420;s__RUG420	Aberdeen Angus	MGY	MGYG000291402	1805854	169	15277	58.42	94.46	1.14
CACWDM01	MGYG000291403	d__Bacteria;p__Firmicutes_A;c__Clostridia;o__Lachnospirales;f__Lachnospiraceae;g__Eubacterium_Q;s__Eubacterium_Q	ND	MGY	MGYG000291403	2621517	420	8264	48.12	84.93	1.34
CACZFR01	MGYG000291404	d__Bacteria;p__Bacteroidota;c__Bacteroidia;o__Bacteroidales;f__Bacteroidaceae;g__Prevotella;s__Prevotella	Charolais	MGY	MGYG000291404	3253230	101	69367	49.6	93.93	3.64
CACZYH01	MGYG000291405	d__Bacteria;p__Firmicutes_A;c__Clostridia;o__Oscillospirales;f__Ruminococcaceae;g__UBA3855;s__UBA3855	Luing	MGY	MGYG000291405	2969812	185	22890	54.18	94.01	2026-01-02
CACWVQ01	MGYG000291406	d__Bacteria;p__Firmicutes_A;c__Clostridia;o__Oscillospirales;f__Acutalibacteraceae;g__Ruminococcus_E;s__Ruminococcus_E	Limousin	MGY	MGYG000291406	1866016	191	15321	54.82	87	2026-01-02
CACXRA01	MGYG000291407	d__Bacteria;p__Firmicutes_A;c__Clostridia;o__Oscillospirales;f__Acutalibacteraceae;g__RUG762;s__RUG762	Limousin	MGY	MGYG000291407	2680066	166	40043	53.46	92.56	2026-03-04
ERZ1461884	MGYG000291408	d__Bacteria;p__Bacteroidota;c__Bacteroidia;o__Bacteroidales;f__UBA932;g__RC9;s__	ND	MGY	MGYG000291408	1927874	40	82401	57.76	91.1	0.95
CADBAJ01	MGYG000291409	d__Bacteria;p__Firmicutes_A;c__Clostridia;o__Oscillospirales;f__Acutalibacteraceae;g__UBA1213;s__UBA1213	Luing	MGY	MGYG000291409	1663665	336	5651	48.2	80.22	1.85
CACZIW01	MGYG000291410	d__Bacteria;p__Firmicutes_A;c__Clostridia;o__Lachnospirales;f__Lachnospiraceae;g__Eubacterium_H;s__Eubacterium_H	Luing	MGY	MGYG000291410	1993345	224	13231	50.88	85.62	2026-06-03
ERZ1462684	MGYG000291411	d__Bacteria;p__Proteobacteria;c__Alphaproteobacteria;o__RF32;f__CAG-239;g__;s__	ND	MGY	MGYG000291411	1426581	37	55065	39.47	92.94	2026-08-01
CACXCV01	MGYG000291412	d__Bacteria;p__Firmicutes_A;c__Clostridia;o__Oscillospirales;f__Oscillospiraceae;g__;s__	ND	MGY	MGYG000291412	1761942	260	8509	62.61	89.64	2.68
CACVXP01	MGYG000291413	d__Bacteria;p__Bacteroidota;c__Bacteroidia;o__Bacteroidales;f__Muribaculaceae;g__Sodaliphilus;s__Sodaliphilus	Aberdeen Angus	MGY	MGYG000291413	3094031	145	33728	53.41	82.99	2.45
CACWDX01	MGYG000291414	d__Bacteria;p__Firmicutes_A;c__Clostridia;o__Lachnospirales;f__Lachnospiraceae;g__Eubacterium_Q;s__Eubacterium_Q	ND	MGY	MGYG000291414	2107521	277	9706	42.5	85.71	0.95
CADCBD01	MGYG000291415	d__Bacteria;p__Firmicutes_A;c__Clostridia;o__Oscillospirales;f__Acutalibacteraceae;g__Ruminococcus_E;s__Ruminococcus_E	Aberdeen Angus	MGY	MGYG000291415	1967593	138	21545	54.62	93.53	0.62
ERZ1461742	MGYG000291416	d__Bacteria;p__Bacteroidota;c__Bacteroidia;o__Bacteroidales;f__Bacteroidaceae;g__Prevotella;s__	Boran	MGY	MGYG000291416	2882272	133	32651	48.1	94.28	2026-11-01
CADBMA01	MGYG000291417	d__Bacteria;p__Proteobacteria;c__Alphaproteobacteria;o__RF32;f__CAG-239;g__51-20;s__51-20	ND	MGY	MGYG000291417	1101635	163	8592	40.05	89.01	0
CADANY01	MGYG000291418	d__Bacteria;p__Bacteroidota;c__Bacteroidia;o__Bacteroidales;f__UBA932;g__RC9;s__RC9	Charolais	MGY	MGYG000291418	2660425	26	151729	53.37	93.81	1.59
CADBGG01	MGYG000291419	d__Bacteria;p__Verrucomicrobiota;c__Lentisphaeria;o__Victivallales;f__UBA1829;g__UBA1732;s__UBA1732	Luing	MGY	MGYG000291419	2952302	57	78926	60.06	90.47	2.36
CACVUV01	MGYG000291420	d__Bacteria;p__Firmicutes_A;c__Clostridia;o__Lachnospirales;f__Lachnospiraceae;g__Eubacterium_Q;s__Eubacterium_Q	Luing	MGY	MGYG000291420	2844414	195	24636	41.76	94.63	0
CACVVP01	MGYG000291421	d__Bacteria;p__Firmicutes;c__Bacilli;o__RFN20;f__CAG-826;g__UBA2450;s__UBA2450	Luing	MGY	MGYG000291421	1365086	12	184155	34.82	98.31	3.37
CACWWT01	MGYG000291422	d__Bacteria;p__Firmicutes_A;c__Clostridia;o__Lachnospirales;f__Lachnospiraceae;g__CAG-791;s__CAG-791	Aberdeen Angus	MGY	MGYG000291422	2286965	116	41522	52.89	95.47	0.69
CACXEB01	MGYG000291423	d__Bacteria;p__Firmicutes_A;c__Clostridia_A;o__Christensenellales;f__CAG-74;g__UBA4246;s__UBA4246	ND	MGY	MGYG000291423	3016601	540	7051	62.74	83.11	3.85
CACZDD01	MGYG000291424	d__Bacteria;p__Bacteroidota;c__Bacteroidia;o__Bacteroidales;f__WCHB1-69;g__UBA1205;s__UBA1205	Luing	MGY	MGYG000291424	2009676	143	22932	37.49	96.77	0.54
CACWZM01	MGYG000291425	d__Bacteria;p__Bacteroidota;c__Bacteroidia;o__Bacteroidales;f__Bacteroidaceae;g__UBA4372;s__UBA4372	Limousin	MGY	MGYG000291425	3088288	103	54978	52.62	83.47	0.93
CACVPZ01	MGYG000291426	d__Bacteria;p__Bacteroidota;c__Bacteroidia;o__Bacteroidales;f__F082;g__F082;s__F082	Charolais	MGY	MGYG000291426	2884739	382	10816	50.17	85.56	2026-09-01
CACVZL01	MGYG000291427	d__Bacteria;p__Bacteroidota;c__Bacteroidia;o__Bacteroidales;f__Bacteroidaceae;g__Prevotella;s__Prevotella	Aberdeen Angus	MGY	MGYG000291427	2552312	70	66814	47.79	93.25	0.74
CACYGO01	MGYG000291428	d__Bacteria;p__Cyanobacteria;c__Vampirovibrionia;o__Gastranaerophilales;f__Gastranaerophilaceae;g__UBA2813;s__UBA2813	Luing	MGY	MGYG000291428	1932886	190	13602	33.3	83.33	2.56
CACZNF01	MGYG000291429	d__Bacteria;p__Firmicutes;c__Bacilli;o__RFN20;f__CAG-826;g__RUG14515;s__RUG14515	Luing	MGY	MGYG000291429	1200249	237	5752	36.62	83.52	4.91
CACWFC01	MGYG000291430	d__Bacteria;p__Planctomycetota;c__Planctomycetes;o__Pirellulales;f__Thermoguttaceae;g__RUG369;s__RUG369	ND	MGY	MGYG000291430	4234413	299	22281	55.01	93.45	0.57
CADAYU01	MGYG000291431	d__Bacteria;p__Bacteroidota;c__Bacteroidia;o__Bacteroidales;f__UBA932;g__RC9;s__RC9	Luing	MGY	MGYG000291431	2192423	203	16492	56.7	87.86	1.59
CADATS01	MGYG000291432	d__Bacteria;p__Bacteroidota;c__Bacteroidia;o__Bacteroidales;f__UBA932;g__RC9;s__RC9	Charolais	MGY	MGYG000291432	2349439	64	68746	58.1	92.7	0.5
CACXHO01	MGYG000291433	d__Bacteria;p__Bacteroidota;c__Bacteroidia;o__Bacteroidales;f__UBA932;g__RC9;s__RC9	Aberdeen Angus	MGY	MGYG000291433	1928860	351	6601	56.95	80.95	3.59
CACWAX01	MGYG000291434	d__Bacteria;p__Firmicutes_A;c__Clostridia;o__Lachnospirales;f__Lachnospiraceae;g__CAG-791;s__CAG-791	Limousin	MGY	MGYG000291434	2013156	241	11638	54.79	87.16	3.47
CADAFJ01	MGYG000291435	d__Bacteria;p__Bacteroidota;c__Bacteroidia;o__Bacteroidales;f__P3;g__UBA1711;s__UBA1711	Luing	MGY	MGYG000291435	2462114	60	76363	49.37	82.53	0
CACWHV01	MGYG000291436	d__Bacteria;p__Actinobacteriota;c__Actinomycetia;o__Actinomycetales;f__Bifidobacteriaceae;g__Pseudoscardovia;s__Pseudoscardovia	Aberdeen Angus	MGY	MGYG000291436	2050480	115	35620	60.71	95.83	2.36
CACWXT01	MGYG000291437	d__Bacteria;p__Bacteroidota;c__Bacteroidia;o__Bacteroidales;f__Bacteroidaceae;g__UBA4334;s__UBA4334	Aberdeen Angus	MGY	MGYG000291437	2795612	70	61621	48.96	90.6	0.74
ERZ1462203	MGYG000291438	d__Bacteria;p__Bacteroidota;c__Bacteroidia;o__Bacteroidales;f__Bacteroidaceae;g__UBA2918;s__	ND	MGY	MGYG000291438	2962539	58	88515	44.68	96.24	0.84
CADBIH01	MGYG000291439	d__Bacteria;p__Bacteroidota;c__Bacteroidia;o__Bacteroidales;f__UBA932;g__RC9;s__RC9	Charolais	MGY	MGYG000291439	1944144	260	9577	56.93	85.08	1.19
ERZ1462597	MGYG000291440	d__Bacteria;p__Bacteroidota;c__Bacteroidia;o__Bacteroidales;f__P3;g__UBA1217;s__	ND	MGY	MGYG000291440	2591678	104	39781	49.68	89.07	2.69
CACVPU01	MGYG000291441	d__Bacteria;p__Bacteroidota;c__Bacteroidia;o__Bacteroidales;f__UBA932;g__RC9;s__RC9	Charolais	MGY	MGYG000291441	2308810	32	145598	57.03	91.58	0.16
CACZMQ01	MGYG000291442	d__Bacteria;p__Bacteroidota;c__Bacteroidia;o__Bacteroidales;f__UBA932;g__RC9;s__RC9	Charolais	MGY	MGYG000291442	2483710	60	78268	55.72	93.81	0.63
CADBHB01	MGYG000291443	d__Bacteria;p__Firmicutes_A;c__Clostridia;o__Oscillospirales;f__Acutalibacteraceae;g__Ruminococcus_E;s__Ruminococcus_E	Luing	MGY	MGYG000291443	2207472	51	73080	53.64	98.43	0
CACZUB01	MGYG000291444	d__Bacteria;p__Bacteroidota;c__Bacteroidia;o__Bacteroidales;f__F082;g__F082;s__F082	Charolais	MGY	MGYG000291444	2833926	246	15497	49.84	86.31	1.88
CACXLI01	MGYG000291445	d__Bacteria;p__Bacteroidota;c__Bacteroidia;o__Bacteroidales;f__Bacteroidaceae;g__Prevotella;s__Prevotella	Aberdeen Angus	MGY	MGYG000291445	3031546	44	106939	52.07	82.1	0.22
CACXVA01	MGYG000291446	d__Bacteria;p__Firmicutes_A;c__Clostridia;o__Oscillospirales;f__Oscillospiraceae;g__UBA1777;s__UBA1777	Limousin	MGY	MGYG000291446	2665244	297	13076	58.42	85.75	1.78
CACYTE01	MGYG000291447	d__Bacteria;p__Firmicutes_C;c__Negativicutes;o__Acidaminococcales;f__Acidaminococcaceae;g__Succiniclasticum;s__Succiniclasticum	Charolais	MGY	MGYG000291447	2226287	135	26099	49.13	97.04	2026-04-02
CACXMK01	MGYG000291448	d__Bacteria;p__Firmicutes_A;c__Clostridia;o__Lachnospirales;f__Lachnospiraceae;g__CAG-791;s__CAG-791	Aberdeen Angus	MGY	MGYG000291448	2725476	157	34363	53.81	90.41	1.67
CACWPP01	MGYG000291449	d__Bacteria;p__Firmicutes_A;c__Clostridia;o__Oscillospirales;f__Ruminococcaceae;g__Ruminococcus_D;s__Ruminococcus_D	Aberdeen Angus	MGY	MGYG000291449	4056956	242	33233	47.93	98.63	1.37
CADCDJ01	MGYG000291450	d__Bacteria;p__Firmicutes_A;c__Clostridia;o__Lachnospirales;f__Lachnospiraceae;g__CAG-791;s__CAG-791	Luing	MGY	MGYG000291450	2102739	152	20134	52.7	93.2	2026-03-02
CADCCX01	MGYG000291451	d__Bacteria;p__Bacteroidota;c__Bacteroidia;o__Bacteroidales;f__P3;g__UBA1711;s__UBA1711	Luing	MGY	MGYG000291451	2161736	35	100935	54.35	95.7	0.54
CADCIP01	MGYG000291452	d__Bacteria;p__Bacteroidota;c__Bacteroidia;o__Bacteroidales;f__Bacteroidaceae;g__UBA4372;s__UBA4372	Luing	MGY	MGYG000291452	3607779	85	73018	45.88	88.1	0.87
CACYFL01	MGYG000291453	d__Bacteria;p__Firmicutes_A;c__Clostridia_A;o__Christensenellales;f__CAG-138;g__RUG472;s__RUG472	Luing	MGY	MGYG000291453	2015265	48	87216	61.69	84.05	0
[truncated: 4,532 more rows]

## Sheet: Table S2
Supplementary Table 2 – Catalog of antiviral defense systems encoded in bovine rumen MAGs using PADLOC
ID	System	Breed	Family	Domain	Hits	Region
MGYG000292895	PDC-S02	Luing	Bacteroidaceae	Bacteria	1	United Kingdom												Contagem de Domain	Domain
MGYG000292895	Olokun	Luing	Bacteroidaceae	Bacteria	1	United Kingdom												Breed	Archaea	Bacteria	Total Geral
MGYG000292895	Olokun	Luing	Bacteroidaceae	Bacteria	1	United Kingdom												#N/A	420	35075	35495
MGYG000292895	SoFic	Luing	Bacteroidaceae	Bacteria	1	United Kingdom												Aberdeen Angus	40	4247	4287
MGYG000292895	AbiE	Luing	Bacteroidaceae	Bacteria	1	United Kingdom												Boran	43	4600	4643
MGYG000292895	AbiE	Luing	Bacteroidaceae	Bacteria	1	United Kingdom												Boran	38	6525	6563
MGYG000292895	PDC-M13	Luing	Bacteroidaceae	Bacteria	1	United Kingdom												Charolais	189	9774	9963
MGYG000292895	PDC-M13	Luing	Bacteroidaceae	Bacteria	1	United Kingdom												Limousin	117	3877	3994
MGYG000292895	PDC-M13	Luing	Bacteroidaceae	Bacteria	1	United Kingdom												Luing	205	9765	9970
MGYG000292895	brex_type_I	Luing	Bacteroidaceae	Bacteria	1	United Kingdom												Luing	3	436	439
MGYG000292895	brex_type_I	Luing	Bacteroidaceae	Bacteria	1	United Kingdom												Nellore	431	14420	14851
MGYG000292895	brex_type_I	Luing	Bacteroidaceae	Bacteria	1	United Kingdom												Total Geral	1486	88719	90205
MGYG000292895	septu_type_I	Luing	Bacteroidaceae	Bacteria	1	United Kingdom
MGYG000292895	septu_type_I	Luing	Bacteroidaceae	Bacteria	1	United Kingdom
MGYG000292895	brex_type_I	Luing	Bacteroidaceae	Bacteria	1	United Kingdom
MGYG000292895	brex_type_I	Luing	Bacteroidaceae	Bacteria	1	United Kingdom
MGYG000292895	brex_type_I	Luing	Bacteroidaceae	Bacteria	1	United Kingdom
MGYG000292895	gabija	Luing	Bacteroidaceae	Bacteria	1	United Kingdom
MGYG000292895	gabija	Luing	Bacteroidaceae	Bacteria	1	United Kingdom
MGYG000292895	PDC-S01	Luing	Bacteroidaceae	Bacteria	1	United Kingdom
MGYG000292895	RM_type_IIG	Luing	Bacteroidaceae	Bacteria	1	United Kingdom
MGYG000292895	RM_type_II	Luing	Bacteroidaceae	Bacteria	1	United Kingdom
MGYG000292895	RM_type_II	Luing	Bacteroidaceae	Bacteria	1	United Kingdom
MGYG000292895	PDC-S01	Luing	Bacteroidaceae	Bacteria	1	United Kingdom
MGYG000292895	Paris	Luing	Bacteroidaceae	Bacteria	1	United Kingdom
MGYG000292895	Paris	Luing	Bacteroidaceae	Bacteria	1	United Kingdom
MGYG000292895	PDC-S01	Luing	Bacteroidaceae	Bacteria	1	United Kingdom
MGYG000292895	AbiE	Luing	Bacteroidaceae	Bacteria	1	United Kingdom
MGYG000292895	AbiE	Luing	Bacteroidaceae	Bacteria	1	United Kingdom
MGYG000292895	PDC-S02	Luing	Bacteroidaceae	Bacteria	1	United Kingdom
MGYG000292895	PDC-S13	Luing	Bacteroidaceae	Bacteria	1	United Kingdom
MGYG000292895	PDC-S01	Luing	Bacteroidaceae	Bacteria	1	United Kingdom
MGYG000292895	RM_type_IV	Luing	Bacteroidaceae	Bacteria	1	United Kingdom
MGYG000292895	PDC-S07	Luing	Bacteroidaceae	Bacteria	1	United Kingdom
MGYG000292895	PDC-S01	Luing	Bacteroidaceae	Bacteria	1	United Kingdom
MGYG000292895	HEC-06	Luing	Bacteroidaceae	Bacteria	1	United Kingdom
MGYG000292895	PDC-S01	Luing	Bacteroidaceae	Bacteria	1	United Kingdom
MGYG000292895	PDC-S27	Luing	Bacteroidaceae	Bacteria	1	United Kingdom
MGYG000292895	PDC-S01	Luing	Bacteroidaceae	Bacteria	1	United Kingdom
MGYG000292895	SoFic	Luing	Bacteroidaceae	Bacteria	1	United Kingdom
MGYG000292895	PDC-S02	Luing	Bacteroidaceae	Bacteria	1	United Kingdom
MGYG000292895	PDC-S26	Luing	Bacteroidaceae	Bacteria	1	United Kingdom
MGYG000292895	AbiE	Luing	Bacteroidaceae	Bacteria	1	United Kingdom
MGYG000292895	AbiE	Luing	Bacteroidaceae	Bacteria	1	United Kingdom
MGYG000292811	PDC-M13	Charolais	Lachnospiraceae	Bacteria	1	United Kingdom
MGYG000292811	PDC-M13	Charolais	Lachnospiraceae	Bacteria	1	United Kingdom
MGYG000292811	PDC-M13	Charolais	Lachnospiraceae	Bacteria	1	United Kingdom
MGYG000292811	PDC-S22	Charolais	Lachnospiraceae	Bacteria	1	United Kingdom
MGYG000292811	DMS_other	Charolais	Lachnospiraceae	Bacteria	1	United Kingdom
MGYG000292811	RM_type_I	Charolais	Lachnospiraceae	Bacteria	1	United Kingdom
MGYG000292811	RM_type_I	Charolais	Lachnospiraceae	Bacteria	1	United Kingdom
MGYG000292811	RM_type_I	Charolais	Lachnospiraceae	Bacteria	1	United Kingdom
MGYG000292811	SoFic	Charolais	Lachnospiraceae	Bacteria	1	United Kingdom
MGYG000292811	wadjet_type_I	Charolais	Lachnospiraceae	Bacteria	1	United Kingdom
MGYG000292811	wadjet_type_I	Charolais	Lachnospiraceae	Bacteria	1	United Kingdom
MGYG000292811	wadjet_type_I	Charolais	Lachnospiraceae	Bacteria	1	United Kingdom
MGYG000292811	wadjet_type_I	Charolais	Lachnospiraceae	Bacteria	1	United Kingdom
MGYG000292811	PD-T4-6	Charolais	Lachnospiraceae	Bacteria	1	United Kingdom
MGYG000292811	DMS_other	Charolais	Lachnospiraceae	Bacteria	1	United Kingdom
MGYG000292811	DMS_other	Charolais	Lachnospiraceae	Bacteria	1	United Kingdom
MGYG000292811	AbiD	Charolais	Lachnospiraceae	Bacteria	1	United Kingdom
MGYG000292811	Dynamins	Charolais	Lachnospiraceae	Bacteria	1	United Kingdom
MGYG000292811	Dynamins	Charolais	Lachnospiraceae	Bacteria	1	United Kingdom
MGYG000292811	PDC-S01	Charolais	Lachnospiraceae	Bacteria	1	United Kingdom
MGYG000292811	PDC-S23	Charolais	Lachnospiraceae	Bacteria	1	United Kingdom
MGYG000292811	SoFic	Charolais	Lachnospiraceae	Bacteria	1	United Kingdom
MGYG000292811	AbiL	Charolais	Lachnospiraceae	Bacteria	1	United Kingdom
MGYG000292811	AbiL	Charolais	Lachnospiraceae	Bacteria	1	United Kingdom
MGYG000292429	PDC-S57	Luing	Acutalibacteraceae	Bacteria	1	United Kingdom
MGYG000292429	AbiE	Luing	Acutalibacteraceae	Bacteria	1	United Kingdom
MGYG000292429	AbiE	Luing	Acutalibacteraceae	Bacteria	1	United Kingdom
MGYG000292429	RM_type_I	Luing	Acutalibacteraceae	Bacteria	1	United Kingdom
MGYG000292429	RM_type_I	Luing	Acutalibacteraceae	Bacteria	1	United Kingdom
MGYG000292429	PDC-S02	Luing	Acutalibacteraceae	Bacteria	1	United Kingdom
MGYG000292429	RM_type_I	Luing	Acutalibacteraceae	Bacteria	1	United Kingdom
MGYG000292429	AbiL	Luing	Acutalibacteraceae	Bacteria	1	United Kingdom
MGYG000292429	AbiL	Luing	Acutalibacteraceae	Bacteria	1	United Kingdom
MGYG000292429	HEC-02	Luing	Acutalibacteraceae	Bacteria	1	United Kingdom
MGYG000292429	HEC-02	Luing	Acutalibacteraceae	Bacteria	1	United Kingdom
MGYG000292429	AbiL	Luing	Acutalibacteraceae	Bacteria	1	United Kingdom
MGYG000292429	AbiL	Luing	Acutalibacteraceae	Bacteria	1	United Kingdom
MGYG000292429	septu_type_I	Luing	Acutalibacteraceae	Bacteria	1	United Kingdom
MGYG000292429	septu_type_I	Luing	Acutalibacteraceae	Bacteria	1	United Kingdom
MGYG000292429	RM_type_III	Luing	Acutalibacteraceae	Bacteria	1	United Kingdom
MGYG000292429	RM_type_III	Luing	Acutalibacteraceae	Bacteria	1	United Kingdom
MGYG000292429	PD-Lambda-1	Luing	Acutalibacteraceae	Bacteria	1	United Kingdom
MGYG000292429	RM_type_HNH	Luing	Acutalibacteraceae	Bacteria	1	United Kingdom
MGYG000292429	PDC-S01	Luing	Acutalibacteraceae	Bacteria	1	United Kingdom
MGYG000292429	wadjet_type_I	Luing	Acutalibacteraceae	Bacteria	1	United Kingdom
MGYG000292429	wadjet_type_I	Luing	Acutalibacteraceae	Bacteria	1	United Kingdom
MGYG000292429	wadjet_type_I	Luing	Acutalibacteraceae	Bacteria	1	United Kingdom
MGYG000292429	wadjet_type_I	Luing	Acutalibacteraceae	Bacteria	1	United Kingdom
MGYG000292429	Uzume	Luing	Acutalibacteraceae	Bacteria	1	United Kingdom
MGYG000292429	RM_type_I	Luing	Acutalibacteraceae	Bacteria	1	United Kingdom
MGYG000292429	RM_type_I	Luing	Acutalibacteraceae	Bacteria	1	United Kingdom
MGYG000292429	RM_type_I	Luing	Acutalibacteraceae	Bacteria	1	United Kingdom
MGYG000292429	thoeris_type_I	Luing	Acutalibacteraceae	Bacteria	1	United Kingdom
MGYG000292429	thoeris_type_I	Luing	Acutalibacteraceae	Bacteria	1	United Kingdom
MGYG000292429	AbiL	Luing	Acutalibacteraceae	Bacteria	1	United Kingdom
MGYG000292429	AbiL	Luing	Acutalibacteraceae	Bacteria	1	United Kingdom
MGYG000292429	PDC-S45	Luing	Acutalibacteraceae	Bacteria	1	United Kingdom
MGYG000292429	RM_type_II	Luing	Acutalibacteraceae	Bacteria	1	United Kingdom
MGYG000292429	RM_type_II	Luing	Acutalibacteraceae	Bacteria	1	United Kingdom
MGYG000292334	PDC-S01	Luing	Lachnospiraceae	Bacteria	1	United Kingdom
MGYG000292334	PDC-S04	Luing	Lachnospiraceae	Bacteria	1	United Kingdom
MGYG000292334	DMS_other	Luing	Lachnospiraceae	Bacteria	1	United Kingdom
MGYG000292334	RM_type_IV	Luing	Lachnospiraceae	Bacteria	1	United Kingdom
MGYG000292334	PDC-S07	Luing	Lachnospiraceae	Bacteria	1	United Kingdom
MGYG000292334	PDC-S01	Luing	Lachnospiraceae	Bacteria	1	United Kingdom
MGYG000292334	SoFic	Luing	Lachnospiraceae	Bacteria	1	United Kingdom
MGYG000292334	PD-T4-6	Luing	Lachnospiraceae	Bacteria	1	United Kingdom
MGYG000292334	PDC-S27	Luing	Lachnospiraceae	Bacteria	1	United Kingdom
MGYG000292334	PT_SspABCD	Luing	Lachnospiraceae	Bacteria	1	United Kingdom
MGYG000292334	PT_SspABCD	Luing	Lachnospiraceae	Bacteria	1	United Kingdom
MGYG000292334	PT_SspABCD	Luing	Lachnospiraceae	Bacteria	1	United Kingdom
MGYG000292334	PT_SspABCD	Luing	Lachnospiraceae	Bacteria	1	United Kingdom
MGYG000292334	PT_PbeABCD	Luing	Lachnospiraceae	Bacteria	1	United Kingdom
MGYG000292334	PT_PbeABCD	Luing	Lachnospiraceae	Bacteria	1	United Kingdom
MGYG000292334	PDC-S01	Luing	Lachnospiraceae	Bacteria	1	United Kingdom
MGYG000292334	ietAS	Luing	Lachnospiraceae	Bacteria	1	United Kingdom
MGYG000292334	ietAS	Luing	Lachnospiraceae	Bacteria	1	United Kingdom
MGYG000292334	DMS_other	Luing	Lachnospiraceae	Bacteria	1	United Kingdom
MGYG000292334	RM_type_II	Luing	Lachnospiraceae	Bacteria	1	United Kingdom
MGYG000292334	RM_type_II	Luing	Lachnospiraceae	Bacteria	1	United Kingdom
MGYG000292334	PDC-S27	Luing	Lachnospiraceae	Bacteria	1	United Kingdom
MGYG000292334	SoFic	Luing	Lachnospiraceae	Bacteria	1	United Kingdom
MGYG000292334	SoFic	Luing	Lachnospiraceae	Bacteria	1	United Kingdom
MGYG000292334	cbass_other	Luing	Lachnospiraceae	Bacteria	1	United Kingdom
MGYG000292334	cbass_other	Luing	Lachnospiraceae	Bacteria	1	United Kingdom
MGYG000292334	PDC-S05	Luing	Lachnospiraceae	Bacteria	1	United Kingdom
MGYG000292334	HEC-06	Luing	Lachnospiraceae	Bacteria	1	United Kingdom
MGYG000292334	RM_type_II	Luing	Lachnospiraceae	Bacteria	1	United Kingdom
MGYG000292334	RM_type_II	Luing	Lachnospiraceae	Bacteria	1	United Kingdom
MGYG000292334	RM_type_II	Luing	Lachnospiraceae	Bacteria	1	United Kingdom
MGYG000292334	RM_type_II	Luing	Lachnospiraceae	Bacteria	1	United Kingdom
MGYG000292334	DMS_other	Luing	Lachnospiraceae	Bacteria	1	United Kingdom
MGYG000292334	DMS_other	Luing	Lachnospiraceae	Bacteria	1	United Kingdom
MGYG000292334	RM_type_II	Luing	Lachnospiraceae	Bacteria	1	United Kingdom
MGYG000292334	RM_type_II	Luing	Lachnospiraceae	Bacteria	1	United Kingdom
MGYG000292334	PDC-S01	Luing	Lachnospiraceae	Bacteria	1	United Kingdom
MGYG000292334	viperin_solo	Luing	Lachnospiraceae	Bacteria	1	United Kingdom
MGYG000292334	AbiE	Luing	Lachnospiraceae	Bacteria	1	United Kingdom
MGYG000292334	AbiE	Luing	Lachnospiraceae	Bacteria	1	United Kingdom
MGYG000291328	DRT_class_II	Boran	Lachnospiraceae	Bacteria	1	Kenya
MGYG000291328	PDC-S34	Boran	Lachnospiraceae	Bacteria	1	Kenya
MGYG000291328	PD-T4-6	Boran	Lachnospiraceae	Bacteria	1	Kenya
MGYG000290973	PDC-S01	Boran	UMGS1883	Bacteria	1	Kenya
MGYG000290973	DMS_other	Boran	UMGS1883	Bacteria	1	Kenya
MGYG000290973	DMS_other	Boran	UMGS1883	Bacteria	1	Kenya
MGYG000290973	PT_DndABCDE	Boran	UMGS1883	Bacteria	1	Kenya
MGYG000290973	PT_DndABCDE	Boran	UMGS1883	Bacteria	1	Kenya
MGYG000290973	PT_DndABCDE	Boran	UMGS1883	Bacteria	1	Kenya
MGYG000290973	PT_DndABCDE	Boran	UMGS1883	Bacteria	1	Kenya
MGYG000290973	DMS_other	Boran	UMGS1883	Bacteria	1	Kenya
MGYG000290973	PD-T4-6	Boran	UMGS1883	Bacteria	1	Kenya
MGYG000290973	SoFic	Boran	UMGS1883	Bacteria	1	Kenya
MGYG000290973	RM_type_II	Boran	UMGS1883	Bacteria	1	Kenya
MGYG000290973	RM_type_II	Boran	UMGS1883	Bacteria	1	Kenya
MGYG000294605	PD-T4-6	#N/A	Oscillospiraceae	Bacteria	1	United Kindom
MGYG000294605	PD-Lambda-1	#N/A	Oscillospiraceae	Bacteria	1	United Kindom
MGYG000294605	PDC-S34	#N/A	Oscillospiraceae	Bacteria	1	United Kindom
MGYG000294605	RM_type_IIG	#N/A	Oscillospiraceae	Bacteria	1	United Kindom
MGYG000294605	PsyrTA	#N/A	Oscillospiraceae	Bacteria	1	United Kindom
MGYG000294605	PsyrTA	#N/A	Oscillospiraceae	Bacteria	1	United Kindom
MGYG000290227	PDC-S34	#N/A	Acutalibacteraceae	Bacteria	1	United Kindom
MGYG000290227	PD-T4-6	#N/A	Acutalibacteraceae	Bacteria	1	United Kindom
MGYG000290227	PDC-S05	#N/A	Acutalibacteraceae	Bacteria	1	United Kindom
MGYG000294183	SoFic	Boran	UBA660	Bacteria	1	Kenya
MGYG000294183	PDC-S13	Boran	UBA660	Bacteria	1	Kenya
MGYG000294183	PDC-S13	Boran	UBA660	Bacteria	1	Kenya
MGYG000294183	PDC-S02	Boran	UBA660	Bacteria	1	Kenya
MGYG000294183	PDC-S13	Boran	UBA660	Bacteria	1	Kenya
MGYG000294183	PDC-S05	Boran	UBA660	Bacteria	1	Kenya
MGYG000294183	PD-T4-6	Boran	UBA660	Bacteria	1	Kenya
MGYG000294183	AbiD	Boran	UBA660	Bacteria	1	Kenya
MGYG000294183	PDC-S13	Boran	UBA660	Bacteria	1	Kenya
MGYG000294183	PDC-S01	Boran	UBA660	Bacteria	1	Kenya
MGYG000294183	PDC-S05	Boran	UBA660	Bacteria	1	Kenya
MGYG000294829	RM_type_IIG	Boran	Selenomonadaceae	Bacteria	1	Kenya
MGYG000294829	RM_type_I	Boran	Selenomonadaceae	Bacteria	1	Kenya
MGYG000294829	RM_type_I	Boran	Selenomonadaceae	Bacteria	1	Kenya
MGYG000294829	RM_type_I	#N/A	Selenomonadaceae	Bacteria	1	United Kindom
MGYG000294829	PDC-S05	#N/A	Selenomonadaceae	Bacteria	1	United Kindom
MGYG000294829	SoFic	#N/A	Selenomonadaceae	Bacteria	1	United Kindom
MGYG000294829	PDC-S04	#N/A	Selenomonadaceae	Bacteria	1	United Kindom
MGYG000294829	AVAST_type_V	#N/A	Selenomonadaceae	Bacteria	1	United Kindom
MGYG000294829	cas_type_I-C	#N/A	Selenomonadaceae	Bacteria	1	United Kindom
MGYG000294829	cas_type_I-C	#N/A	Selenomonadaceae	Bacteria	1	United Kindom
MGYG000294829	cas_type_I-C	#N/A	Selenomonadaceae	Bacteria	1	United Kindom
MGYG000294829	cas_type_I-C	#N/A	Selenomonadaceae	Bacteria	1	United Kindom
MGYG000294829	cas_type_I-C	#N/A	Selenomonadaceae	Bacteria	1	United Kindom
MGYG000294829	cas_type_I-C	#N/A	Selenomonadaceae	Bacteria	1	United Kindom
MGYG000294829	cas_type_I-C	#N/A	Selenomonadaceae	Bacteria	1	United Kindom
MGYG000294829	VSPR	#N/A	Selenomonadaceae	Bacteria	1	United Kindom
MGYG000294829	RM_type_II	#N/A	Selenomonadaceae	Bacteria	1	United Kindom
MGYG000294829	VSPR	#N/A	Selenomonadaceae	Bacteria	1	United Kindom
MGYG000294829	RM_type_II	#N/A	Selenomonadaceae	Bacteria	1	United Kindom
MGYG000294829	RM_type_I	#N/A	Selenomonadaceae	Bacteria	1	United Kindom
MGYG000294829	RM_type_I	#N/A	Selenomonadaceae	Bacteria	1	United Kindom
MGYG000294829	RM_type_I	#N/A	Selenomonadaceae	Bacteria	1	United Kindom
MGYG000294829	PDC-M33	#N/A	Selenomonadaceae	Bacteria	1	United Kindom
MGYG000294829	PDC-M33	#N/A	Selenomonadaceae	Bacteria	1	United Kindom
MGYG000294829	PDC-M33	#N/A	Selenomonadaceae	Bacteria	1	United Kindom
MGYG000294829	wadjet_other	#N/A	Selenomonadaceae	Bacteria	1	United Kindom
MGYG000294829	wadjet_other	#N/A	Selenomonadaceae	Bacteria	1	United Kindom
MGYG000294829	wadjet_other	#N/A	Selenomonadaceae	Bacteria	1	United Kindom
MGYG000294829	PD-T4-6	#N/A	Selenomonadaceae	Bacteria	1	United Kindom
MGYG000294829	cbass_other	#N/A	Selenomonadaceae	Bacteria	1	United Kindom
MGYG000294829	cbass_other	#N/A	Selenomonadaceae	Bacteria	1	United Kindom
MGYG000293305	cas_type_other	#N/A	UBA932	Bacteria	1	United Kindom
MGYG000293305	cas_type_other	#N/A	UBA932	Bacteria	1	United Kindom
MGYG000293305	PDC-S34	#N/A	UBA932	Bacteria	1	United Kindom
MGYG000294731	SoFic	#N/A	UBA1381	Bacteria	1	United Kindom
MGYG000294731	Menshen	#N/A	UBA1381	Bacteria	1	United Kindom
MGYG000294731	Menshen	#N/A	UBA1381	Bacteria	1	United Kindom
MGYG000294731	Menshen	#N/A	UBA1381	Bacteria	1	United Kindom
MGYG000294795	PDC-S01	#N/A	Acutalibacteraceae	Bacteria	1	United Kindom
MGYG000294795	DMS_other	#N/A	Acutalibacteraceae	Bacteria	1	United Kindom
MGYG000294795	DMS_other	#N/A	Acutalibacteraceae	Bacteria	1	United Kindom
MGYG000294795	DMS_other	#N/A	Acutalibacteraceae	Bacteria	1	United Kindom
MGYG000294795	SoFic	#N/A	Acutalibacteraceae	Bacteria	1	United Kindom
MGYG000294795	PDC-S02	#N/A	Acutalibacteraceae	Bacteria	1	United Kindom
MGYG000294795	PDC-S01	#N/A	Acutalibacteraceae	Bacteria	1	United Kindom
MGYG000294795	DMS_other	#N/A	Acutalibacteraceae	Bacteria	1	United Kindom
MGYG000294795	DMS_other	#N/A	Acutalibacteraceae	Bacteria	1	United Kindom
MGYG000294795	DMS_other	Aberdeen Angus	Acutalibacteraceae	Bacteria	1	United Kindom
MGYG000294795	DMS_other	Aberdeen Angus	Acutalibacteraceae	Bacteria	1	United Kindom
MGYG000294795	DMS_other	Aberdeen Angus	Acutalibacteraceae	Bacteria	1	United Kindom
MGYG000294795	DMS_other	Aberdeen Angus	Acutalibacteraceae	Bacteria	1	United Kindom
MGYG000294795	cas_type_other	Aberdeen Angus	Acutalibacteraceae	Bacteria	1	United Kindom
MGYG000294795	DMS_other	Aberdeen Angus	Acutalibacteraceae	Bacteria	1	United Kindom
MGYG000294795	cas_type_other	Aberdeen Angus	Acutalibacteraceae	Bacteria	1	United Kindom
MGYG000294795	cas_type_other	Aberdeen Angus	Acutalibacteraceae	Bacteria	1	United Kindom
MGYG000294795	cas_type_other	Aberdeen Angus	Acutalibacteraceae	Bacteria	1	United Kindom
MGYG000294795	cas_type_other	Aberdeen Angus	Acutalibacteraceae	Bacteria	1	United Kindom
MGYG000294795	DMS_other	Aberdeen Angus	Acutalibacteraceae	Bacteria	1	United Kindom
MGYG000294795	DMS_other	Aberdeen Angus	Acutalibacteraceae	Bacteria	1	United Kindom
MGYG000294795	DMS_other	Aberdeen Angus	Acutalibacteraceae	Bacteria	1	United Kindom
MGYG000294795	DMS_other	Aberdeen Angus	Acutalibacteraceae	Bacteria	1	United Kindom
MGYG000294795	SoFic	Aberdeen Angus	Acutalibacteraceae	Bacteria	1	United Kindom
MGYG000294795	PDC-S27	Aberdeen Angus	Acutalibacteraceae	Bacteria	1	United Kindom
MGYG000294795	druantia_other	Aberdeen Angus	Acutalibacteraceae	Bacteria	1	United Kindom
MGYG000294795	druantia_other	Aberdeen Angus	Acutalibacteraceae	Bacteria	1	United Kindom
MGYG000294795	PDC-S27	Aberdeen Angus	Acutalibacteraceae	Bacteria	1	United Kindom
MGYG000294795	RM_type_I	Aberdeen Angus	Acutalibacteraceae	Bacteria	1	United Kindom
MGYG000294795	RM_type_I	Aberdeen Angus	Acutalibacteraceae	Bacteria	1	United Kindom
MGYG000294795	PDC-S15	Aberdeen Angus	Acutalibacteraceae	Bacteria	1	United Kindom
MGYG000294795	RM_type_I	Aberdeen Angus	Acutalibacteraceae	Bacteria	1	United Kindom
MGYG000294795	PDC-S14	Aberdeen Angus	Acutalibacteraceae	Bacteria	1	United Kindom
MGYG000294795	AbiL	Aberdeen Angus	Acutalibacteraceae	Bacteria	1	United Kindom
MGYG000294795	AbiL	Aberdeen Angus	Acutalibacteraceae	Bacteria	1	United Kindom
MGYG000294795	RM_type_I	Aberdeen Angus	Acutalibacteraceae	Bacteria	1	United Kindom
MGYG000294795	kiwa	Aberdeen Angus	Acutalibacteraceae	Bacteria	1	United Kindom
MGYG000294795	kiwa	Aberdeen Angus	Acutalibacteraceae	Bacteria	1	United Kindom
MGYG000294795	RM_type_I	Aberdeen Angus	Acutalibacteraceae	Bacteria	1	United Kindom
MGYG000294795	RM_type_I	Aberdeen Angus	Acutalibacteraceae	Bacteria	1	United Kindom
MGYG000294795	PDC-S01	Boran	Acutalibacteraceae	Bacteria	1	Kenya
MGYG000294795	DMS_other	Boran	Acutalibacteraceae	Bacteria	1	Kenya
MGYG000294795	DMS_other	Boran	Acutalibacteraceae	Bacteria	1	Kenya
MGYG000294795	PDC-S02	Boran	Acutalibacteraceae	Bacteria	1	Kenya
MGYG000294375	SoFic	Boran	CAG-826	Bacteria	1	Kenya
MGYG000294375	PDC-S34	Boran	CAG-826	Bacteria	1	Kenya
MGYG000294375	SoFic	Boran	CAG-826	Bacteria	1	Kenya
MGYG000294375	AbiE	Boran	CAG-826	Bacteria	1	Kenya
MGYG000294375	AbiE	Boran	CAG-826	Bacteria	1	Kenya
MGYG000294375	AbiE	Boran	CAG-826	Bacteria	1	Kenya
MGYG000294375	AbiE	Boran	CAG-826	Bacteria	1	Kenya
MGYG000294375	AbiL	Boran	CAG-826	Bacteria	1	Kenya
MGYG000294375	PDC-M12	Boran	CAG-826	Bacteria	1	Kenya
MGYG000294375	AbiL	Boran	CAG-826	Bacteria	1	Kenya
MGYG000294375	PDC-M12	Boran	CAG-826	Bacteria	1	Kenya
MGYG000294375	AbiL	Boran	CAG-826	Bacteria	1	Kenya
MGYG000294375	AbiL	Boran	CAG-826	Bacteria	1	Kenya
MGYG000294375	cbass_type_I	Boran	CAG-826	Bacteria	1	Kenya
MGYG000294375	cbass_type_I	Boran	CAG-826	Bacteria	1	Kenya
MGYG000294375	PD-T4-6	Boran	CAG-826	Bacteria	1	Kenya
MGYG000294375	PDC-S41	Boran	CAG-826	Bacteria	1	Kenya
MGYG000294375	PDC-S05	Boran	CAG-826	Bacteria	1	Kenya
MGYG000294375	RM_type_II	Boran	CAG-826	Bacteria	1	Kenya
MGYG000294375	RM_type_II	Boran	CAG-826	Bacteria	1	Kenya
MGYG000294375	PDC-S01	Boran	CAG-826	Bacteria	1	Kenya
MGYG000293843	PDC-S27	Boran	Acutalibacteraceae	Bacteria	1	Kenya
MGYG000293843	PDC-S01	Boran	Acutalibacteraceae	Bacteria	1	Kenya
MGYG000293843	SoFic	Boran	Acutalibacteraceae	Bacteria	1	Kenya
MGYG000293843	DRT_class_II	Boran	Acutalibacteraceae	Bacteria	1	Kenya
MGYG000293843	PD-T4-6	Boran	Acutalibacteraceae	Bacteria	1	Kenya
MGYG000293843	AbiE	Boran	Acutalibacteraceae	Bacteria	1	Kenya
MGYG000293843	AbiE	Boran	Acutalibacteraceae	Bacteria	1	Kenya
MGYG000293843	AbiE	Boran	Acutalibacteraceae	Bacteria	1	Kenya
MGYG000293843	SoFic	Boran	Acutalibacteraceae	Bacteria	1	Kenya
MGYG000293843	HEC-06	Boran	Acutalibacteraceae	Bacteria	1	Kenya
MGYG000293843	SoFic	Boran	Acutalibacteraceae	Bacteria	1	Kenya
MGYG000293843	AbiE	Boran	Acutalibacteraceae	Bacteria	1	Kenya
MGYG000293843	AbiE	Boran	Acutalibacteraceae	Bacteria	1	Kenya
MGYG000293843	PDC-S04	Boran	Acutalibacteraceae	Bacteria	1	Kenya
MGYG000293038	PD-T4-6	Boran	Acutalibacteraceae	Bacteria	1	Kenya
MGYG000293038	DMS_other	Boran	Acutalibacteraceae	Bacteria	1	Kenya
MGYG000293038	RM_type_II	Boran	Acutalibacteraceae	Bacteria	1	Kenya
MGYG000293038	RM_type_II	Boran	Acutalibacteraceae	Bacteria	1	Kenya
MGYG000293038	RM_type_II	Boran	Acutalibacteraceae	Bacteria	1	Kenya
MGYG000293264	PD-T4-6	Boran	Lachnospiraceae	Bacteria	1	Kenya
MGYG000293264	AbiL	Boran	Lachnospiraceae	Bacteria	1	Kenya
MGYG000293264	AbiL	Boran	Lachnospiraceae	Bacteria	1	Kenya
MGYG000293264	PDC-S07	Boran	Lachnospiraceae	Bacteria	1	Kenya
MGYG000293264	PDC-S27	#N/A	Lachnospiraceae	Bacteria	1	United Kindom
MGYG000293264	RM_type_II	#N/A	Lachnospiraceae	Bacteria	1	United Kindom
MGYG000293264	RM_type_II	#N/A	Lachnospiraceae	Bacteria	1	United Kindom
MGYG000293264	cas_type_I-C	#N/A	Lachnospiraceae	Bacteria	1	United Kindom
MGYG000293264	cas_type_I-C	#N/A	Lachnospiraceae	Bacteria	1	United Kindom
MGYG000293264	cas_type_I-C	#N/A	Lachnospiraceae	Bacteria	1	United Kindom
MGYG000293264	cas_type_I-C	#N/A	Lachnospiraceae	Bacteria	1	United Kindom
MGYG000293264	cas_type_I-C	#N/A	Lachnospiraceae	Bacteria	1	United Kindom
MGYG000293264	VSPR	#N/A	Lachnospiraceae	Bacteria	1	United Kindom
MGYG000293264	VSPR	#N/A	Lachnospiraceae	Bacteria	1	United Kindom
MGYG000293264	PDC-S02	#N/A	Lachnospiraceae	Bacteria	1	United Kindom
MGYG000293264	DMS_other	#N/A	Lachnospiraceae	Bacteria	1	United Kindom
MGYG000293264	DMS_other	#N/A	Lachnospiraceae	Bacteria	1	United Kindom
MGYG000293264	PDC-S27	#N/A	Lachnospiraceae	Bacteria	1	United Kindom
MGYG000293264	PDC-S01	#N/A	Lachnospiraceae	Bacteria	1	United Kindom
MGYG000293264	PT_PbeABCD	#N/A	Lachnospiraceae	Bacteria	1	United Kindom
MGYG000293264	PT_PbeABCD	#N/A	Lachnospiraceae	Bacteria	1	United Kindom
MGYG000293264	VSPR	#N/A	Lachnospiraceae	Bacteria	1	United Kindom
MGYG000293264	VSPR	#N/A	Lachnospiraceae	Bacteria	1	United Kindom
MGYG000293264	PD-T4-6	#N/A	Lachnospiraceae	Bacteria	1	United Kindom
MGYG000293264	PD-T4-6	Boran	Lachnospiraceae	Bacteria	1	Kenya
MGYG000293264	DMS_other	Boran	Lachnospiraceae	Bacteria	1	Kenya
MGYG000293264	DMS_other	#N/A	Lachnospiraceae	Bacteria	1	United Kindom
MGYG000293264	AbiE	#N/A	Lachnospiraceae	Bacteria	1	United Kindom
MGYG000293264	AbiE	#N/A	Lachnospiraceae	Bacteria	1	United Kindom
MGYG000293264	RM_type_IIG	#N/A	Lachnospiraceae	Bacteria	1	United Kindom
MGYG000290696	AbiJ	#N/A	Acutalibacteraceae	Bacteria	1	United Kindom
MGYG000290696	RM_type_II	#N/A	Acutalibacteraceae	Bacteria	1	United Kindom
MGYG000290696	RM_type_II	#N/A	Acutalibacteraceae	Bacteria	1	United Kindom
MGYG000290696	DMS_other	#N/A	Acutalibacteraceae	Bacteria	1	United Kindom
MGYG000290696	DMS_other	#N/A	Acutalibacteraceae	Bacteria	1	United Kindom
MGYG000290696	PDC-S04	#N/A	Acutalibacteraceae	Bacteria	1	United Kindom
MGYG000290696	PDC-S01	#N/A	Acutalibacteraceae	Bacteria	1	United Kindom
MGYG000290696	RM_type_IV	#N/A	Acutalibacteraceae	Bacteria	1	United Kindom
MGYG000290696	PDC-S04	#N/A	Acutalibacteraceae	Bacteria	1	United Kindom
MGYG000290696	PD-T4-6	#N/A	Acutalibacteraceae	Bacteria	1	United Kindom
MGYG000290696	RM_type_IIG	#N/A	Acutalibacteraceae	Bacteria	1	United Kindom
MGYG000290696	PDC-S09	#N/A	Acutalibacteraceae	Bacteria	1	United Kindom
MGYG000290696	PDC-S20	#N/A	Acutalibacteraceae	Bacteria	1	United Kindom
MGYG000290696	PDC-S32	#N/A	Acutalibacteraceae	Bacteria	1	United Kindom
MGYG000292818	Paris	#N/A	Bacteroidaceae	Bacteria	1	United Kindom
MGYG000292818	Paris	#N/A	Bacteroidaceae	Bacteria	1	United Kindom
MGYG000292818	RM_type_I	#N/A	Bacteroidaceae	Bacteria	1	United Kindom
MGYG000292818	RM_type_I	#N/A	Bacteroidaceae	Bacteria	1	United Kindom
MGYG000292818	RM_type_I	#N/A	Bacteroidaceae	Bacteria	1	United Kindom
MGYG000292818	RM_type_I	#N/A	Bacteroidaceae	Bacteria	1	United Kindom
MGYG000292818	PDC-S27	#N/A	Bacteroidaceae	Bacteria	1	United Kindom
MGYG000292818	PDC-S72	Boran	Bacteroidaceae	Bacteria	1	Kenya
MGYG000292818	RM_type_II	Boran	Bacteroidaceae	Bacteria	1	Kenya
MGYG000292818	RM_type_II	Boran	Bacteroidaceae	Bacteria	1	Kenya
MGYG000292818	PDC-S57	Boran	Bacteroidaceae	Bacteria	1	Kenya
MGYG000292818	DRT_class_II	Boran	Bacteroidaceae	Bacteria	1	Kenya
MGYG000292818	PDC-M13	Boran	Bacteroidaceae	Bacteria	1	Kenya
MGYG000292818	PDC-M13	Boran	Bacteroidaceae	Bacteria	1	Kenya
MGYG000292818	PDC-S37	Boran	Bacteroidaceae	Bacteria	1	Kenya
MGYG000292818	DMS_other	Boran	Bacteroidaceae	Bacteria	1	Kenya
MGYG000292818	brex_type_I	Boran	Bacteroidaceae	Bacteria	1	Kenya
MGYG000292818	brex_type_I	Boran	Bacteroidaceae	Bacteria	1	Kenya
MGYG000292818	brex_type_I	Boran	Bacteroidaceae	Bacteria	1	Kenya
MGYG000292818	brex_type_I	Boran	Bacteroidaceae	Bacteria	1	Kenya
MGYG000292818	DMS_other	Boran	Bacteroidaceae	Bacteria	1	Kenya
MGYG000292818	brex_type_I	Boran	Bacteroidaceae	Bacteria	1	Kenya
MGYG000292818	brex_type_I	Boran	Bacteroidaceae	Bacteria	1	Kenya
MGYG000292818	HEC-06	Boran	Bacteroidaceae	Bacteria	1	Kenya
MGYG000292818	cbass_type_I	Boran	Bacteroidaceae	Bacteria	1	Kenya
MGYG000292818	cbass_type_I	Boran	Bacteroidaceae	Bacteria	1	Kenya
MGYG000292818	PD-T4-1	Boran	Bacteroidaceae	Bacteria	1	Kenya
MGYG000292818	PDC-S27	Boran	Bacteroidaceae	Bacteria	1	Kenya
MGYG000292818	PDC-S07	Boran	Bacteroidaceae	Bacteria	1	Kenya
MGYG000292818	PDC-S27	Boran	Bacteroidaceae	Bacteria	1	Kenya
MGYG000292818	PDC-S01	Boran	Bacteroidaceae	Bacteria	1	Kenya
MGYG000290155	Lamassu_Family	Boran	P3	Bacteria	1	Kenya
MGYG000290155	Lamassu_Family	Boran	P3	Bacteria	1	Kenya
MGYG000290155	Lamassu_Family	Boran	P3	Bacteria	1	Kenya
MGYG000290155	Tiamat	Boran	P3	Bacteria	1	Kenya
MGYG000290155	Tiamat	Boran	P3	Bacteria	1	Kenya
MGYG000290155	PDC-S27	Boran	P3	Bacteria	1	Kenya
MGYG000290155	brex_type_I	Boran	P3	Bacteria	1	Kenya
MGYG000290155	brex_type_I	Boran	P3	Bacteria	1	Kenya
MGYG000290155	brex_type_I	Boran	P3	Bacteria	1	Kenya
MGYG000290155	brex_type_I	Boran	P3	Bacteria	1	Kenya
MGYG000290155	brex_type_I	Boran	P3	Bacteria	1	Kenya
MGYG000290155	brex_type_I	Boran	P3	Bacteria	1	Kenya
MGYG000290155	DMS_other	Boran	P3	Bacteria	1	Kenya
MGYG000290155	PDC-S07	Boran	P3	Bacteria	1	Kenya
MGYG000290155	PDC-S13	Boran	P3	Bacteria	1	Kenya
MGYG000290155	PDC-S05	Boran	P3	Bacteria	1	Kenya
MGYG000290155	PDC-S13	Boran	P3	Bacteria	1	Kenya
MGYG000290155	PDC-S05	Boran	P3	Bacteria	1	Kenya
MGYG000290155	PDC-S01	Boran	P3	Bacteria	1	Kenya
MGYG000290155	DMS_other	Boran	P3	Bacteria	1	Kenya
MGYG000290155	DMS_other	Boran	P3	Bacteria	1	Kenya
MGYG000290155	SoFic	Boran	P3	Bacteria	1	Kenya
MGYG000290155	RM_type_I	Boran	P3	Bacteria	1	Kenya
MGYG000290155	RM_type_I	Boran	P3	Bacteria	1	Kenya
MGYG000290155	RM_type_I	Boran	P3	Bacteria	1	Kenya
MGYG000290155	PDC-S01	Boran	P3	Bacteria	1	Kenya
MGYG000290155	PT_PbeABCD	Boran	P3	Bacteria	1	Kenya
MGYG000290155	PT_PbeABCD	Boran	P3	Bacteria	1	Kenya
MGYG000290155	PDC-S01	Boran	P3	Bacteria	1	Kenya
MGYG000290155	PDC-S01	Boran	P3	Bacteria	1	Kenya
MGYG000290155	PDC-S34	Boran	P3	Bacteria	1	Kenya
MGYG000290155	PDC-M13	Boran	P3	Bacteria	1	Kenya
MGYG000290155	PDC-M13	Boran	P3	Bacteria	1	Kenya
MGYG000290155	DMS_other	Boran	P3	Bacteria	1	Kenya
MGYG000290155	DMS_other	Boran	P3	Bacteria	1	Kenya
MGYG000290155	cbass_other	Boran	P3	Bacteria	1	Kenya
MGYG000290155	cbass_other	Boran	P3	Bacteria	1	Kenya
MGYG000290155	cbass_other	Boran	P3	Bacteria	1	Kenya
MGYG000290155	PDC-S02	Boran	P3	Bacteria	1	Kenya
MGYG000290155	PDC-S15	Boran	P3	Bacteria	1	Kenya
MGYG000290155	AbiE	Boran	P3	Bacteria	1	Kenya
MGYG000290155	AbiE	Boran	P3	Bacteria	1	Kenya
MGYG000290155	PDC-S02	Boran	P3	Bacteria	1	Kenya
MGYG000290155	PDC-S33	Boran	P3	Bacteria	1	Kenya
MGYG000290155	PDC-M13	Boran	P3	Bacteria	1	Kenya
MGYG000290155	PDC-M13	Boran	P3	Bacteria	1	Kenya
MGYG000290155	PDC-M13	Boran	P3	Bacteria	1	Kenya
MGYG000295083	SoFic	Boran	Anaerovoracaceae	Bacteria	1	Kenya
MGYG000295083	PDC-S04	Boran	Anaerovoracaceae	Bacteria	1	Kenya
MGYG000295083	PDC-S05	Boran	Anaerovoracaceae	Bacteria	1	Kenya
MGYG000295083	PDC-S22	Boran	Anaerovoracaceae	Bacteria	1	Kenya
MGYG000295083	AbiO-Nhi_family	Boran	Anaerovoracaceae	Bacteria	1	Kenya
MGYG000295083	PDC-S07	Boran	Anaerovoracaceae	Bacteria	1	Kenya
MGYG000295083	PDC-S31	Boran	Anaerovoracaceae	Bacteria	1	Kenya
MGYG000295083	DMS_other	Boran	Anaerovoracaceae	Bacteria	1	Kenya
MGYG000295083	DMS_other	Boran	Anaerovoracaceae	Bacteria	1	Kenya
MGYG000295083	DMS_other	Boran	Anaerovoracaceae	Bacteria	1	Kenya
MGYG000295083	PD-T4-6	Boran	Anaerovoracaceae	Bacteria	1	Kenya
MGYG000295083	SoFic	Boran	Anaerovoracaceae	Bacteria	1	Kenya
MGYG000295083	PDC-S30	Boran	Anaerovoracaceae	Bacteria	1	Kenya
MGYG000295083	RM_type_IV	Boran	Anaerovoracaceae	Bacteria	1	Kenya
MGYG000295083	PDC-S07	Boran	Anaerovoracaceae	Bacteria	1	Kenya
MGYG000295083	PDC-S34	Boran	Anaerovoracaceae	Bacteria	1	Kenya
MGYG000293308	SEFIR	Boran	Rs-D84	Bacteria	1	Kenya
MGYG000293308	PDC-S05	Boran	Rs-D84	Bacteria	1	Kenya
MGYG000293618	Shango	Boran	CAG-272	Bacteria	1	Kenya
MGYG000293618	Shango	Boran	CAG-272	Bacteria	1	Kenya
MGYG000293618	Shango	Boran	CAG-272	Bacteria	1	Kenya
MGYG000293618	DRT_class_II	Boran	CAG-272	Bacteria	1	Kenya
MGYG000293618	DRT_class_II	Boran	CAG-272	Bacteria	1	Kenya
MGYG000293618	PD-T4-6	Boran	CAG-272	Bacteria	1	Kenya
MGYG000293618	PDC-S15	Boran	CAG-272	Bacteria	1	Kenya
MGYG000293618	RM_type_I	Boran	CAG-272	Bacteria	1	Kenya
MGYG000293618	RM_type_I	Boran	CAG-272	Bacteria	1	Kenya
MGYG000293618	RM_type_I	Boran	CAG-272	Bacteria	1	Kenya
MGYG000293618	DMS_other	Boran	CAG-272	Bacteria	1	Kenya
MGYG000293618	Tiamat	Boran	CAG-272	Bacteria	1	Kenya
MGYG000293618	SoFic	Boran	CAG-272	Bacteria	1	Kenya
MGYG000293618	PDC-S01	Boran	CAG-272	Bacteria	1	Kenya
MGYG000293618	PDC-S34	Boran	CAG-272	Bacteria	1	Kenya
MGYG000293618	DMS_other	Boran	CAG-272	Bacteria	1	Kenya
MGYG000293618	DMS_other	Boran	CAG-272	Bacteria	1	Kenya
MGYG000293618	RM_type_I	Boran	CAG-272	Bacteria	1	Kenya
MGYG000293618	RM_type_I	Boran	CAG-272	Bacteria	1	Kenya
MGYG000293618	PDC-S35	Boran	CAG-272	Bacteria	1	Kenya
MGYG000293618	RM_type_I	Boran	CAG-272	Bacteria	1	Kenya
MGYG000293618	SoFic	Boran	CAG-272	Bacteria	1	Kenya
MGYG000294201	RM_type_IIG	Boran	Bacteroidaceae	Bacteria	1	Kenya
MGYG000294201	DMS_other	Boran	Bacteroidaceae	Bacteria	1	Kenya
MGYG000294201	PT_DndABCDE	Boran	Bacteroidaceae	Bacteria	1	Kenya
MGYG000294201	PT_PbeABCD	Boran	Bacteroidaceae	Bacteria	1	Kenya
MGYG000294201	PT_PbeABCD	Boran	Bacteroidaceae	Bacteria	1	Kenya
MGYG000294201	PT_DndABCDE	Boran	Bacteroidaceae	Bacteria	1	Kenya
MGYG000294201	PT_DndABCDE	Boran	Bacteroidaceae	Bacteria	1	Kenya
MGYG000294201	PT_PbeABCD	Boran	Bacteroidaceae	Bacteria	1	Kenya
MGYG000294201	PT_DndABCDE	Boran	Bacteroidaceae	Bacteria	1	Kenya
MGYG000294201	PDC-S05	Boran	Bacteroidaceae	Bacteria	1	Kenya
MGYG000294201	RM_type_II	Boran	Bacteroidaceae	Bacteria	1	Kenya
MGYG000294201	RM_type_II	Boran	Bacteroidaceae	Bacteria	1	Kenya
MGYG000294201	PDC-S02	Boran	Bacteroidaceae	Bacteria	1	Kenya
MGYG000294201	AbiE	Boran	Bacteroidaceae	Bacteria	1	Kenya
MGYG000294201	AbiE	Boran	Bacteroidaceae	Bacteria	1	Kenya
MGYG000294201	PDC-S41	Boran	Bacteroidaceae	Bacteria	1	Kenya
MGYG000294201	PDC-S07	Boran	Bacteroidaceae	Bacteria	1	Kenya
MGYG000294201	PDC-S01	Boran	Bacteroidaceae	Bacteria	1	Kenya
MGYG000294201	Paris	Boran	Bacteroidaceae	Bacteria	1	Kenya
MGYG000294201	Paris	Boran	Bacteroidaceae	Bacteria	1	Kenya
MGYG000294201	AbiE	Boran	Bacteroidaceae	Bacteria	1	Kenya
MGYG000294201	AbiE	Boran	Bacteroidaceae	Bacteria	1	Kenya
MGYG000294201	RM_type_I	Boran	Bacteroidaceae	Bacteria	1	Kenya
MGYG000294201	RM_type_I	Boran	Bacteroidaceae	Bacteria	1	Kenya
MGYG000294201	RM_type_I	Boran	Bacteroidaceae	Bacteria	1	Kenya
MGYG000294201	PDC-S05	Boran	Bacteroidaceae	Bacteria	1	Kenya
MGYG000294201	SoFic	Boran	Bacteroidaceae	Bacteria	1	Kenya
MGYG000294201	PDC-S04	Boran	Bacteroidaceae	Bacteria	1	Kenya
MGYG000294201	septu_type_I	Boran	Bacteroidaceae	Bacteria	1	Kenya
MGYG000294201	septu_type_I	#N/A	Bacteroidaceae	Bacteria	1	United Kindom
MGYG000294201	RM_type_I	#N/A	Bacteroidaceae	Bacteria	1	United Kindom
MGYG000294201	RM_type_I	#N/A	Bacteroidaceae	Bacteria	1	United Kindom
MGYG000294201	RM_type_I	#N/A	Bacteroidaceae	Bacteria	1	United Kindom
MGYG000294201	PDC-S57	#N/A	Bacteroidaceae	Bacteria	1	United Kindom
MGYG000290379	PDC-S05	#N/A	WCHB1-69	Bacteria	1	United Kindom
MGYG000290379	PDC-S01	#N/A	WCHB1-69	Bacteria	1	United Kindom
MGYG000290379	PDC-S05	#N/A	WCHB1-69	Bacteria	1	United Kindom
MGYG000290379	PDC-S05	#N/A	WCHB1-69	Bacteria	1	United Kindom
MGYG000290379	PDC-S05	#N/A	WCHB1-69	Bacteria	1	United Kindom
MGYG000290379	PDC-S01	#N/A	WCHB1-69	Bacteria	1	United Kindom
MGYG000290379	cas_type_II-C	#N/A	WCHB1-69	Bacteria	1	United Kindom
MGYG000290379	cas_type_II-C	#N/A	WCHB1-69	Bacteria	1	United Kindom
MGYG000290379	cas_type_II-C	#N/A	WCHB1-69	Bacteria	1	United Kindom
MGYG000290379	PDC-S27	#N/A	WCHB1-69	Bacteria	1	United Kindom
MGYG000290379	PDC-S01	#N/A	WCHB1-69	Bacteria	1	United Kindom
MGYG000290379	darTG	#N/A	WCHB1-69	Bacteria	1	United Kindom
MGYG000290379	darTG	#N/A	WCHB1-69	Bacteria	1	United Kindom
MGYG000290379	PDC-S01	#N/A	WCHB1-69	Bacteria	1	United Kindom
MGYG000290379	AbiL	#N/A	WCHB1-69	Bacteria	1	United Kindom
MGYG000290379	AbiL	#N/A	WCHB1-69	Bacteria	1	United Kindom
MGYG000290379	PDC-S05	#N/A	WCHB1-69	Bacteria	1	United Kindom
MGYG000290379	PDC-S05	#N/A	WCHB1-69	Bacteria	1	United Kindom
MGYG000290379	PDC-S01	#N/A	WCHB1-69	Bacteria	1	United Kindom
MGYG000290379	PDC-S13	#N/A	WCHB1-69	Bacteria	1	United Kindom
MGYG000290379	PDC-S05	#N/A	WCHB1-69	Bacteria	1	United Kindom
MGYG000290379	PDC-S72	#N/A	WCHB1-69	Bacteria	1	United Kindom
MGYG000290379	DMS_other	#N/A	WCHB1-69	Bacteria	1	United Kindom
MGYG000290379	DMS_other	#N/A	WCHB1-69	Bacteria	1	United Kindom
MGYG000290379	PDC-S57	#N/A	WCHB1-69	Bacteria	1	United Kindom
MGYG000290379	PDC-S05	#N/A	WCHB1-69	Bacteria	1	United Kindom
MGYG000290379	SoFic	#N/A	WCHB1-69	Bacteria	1	United Kindom
MGYG000290379	DMS_other	#N/A	WCHB1-69	Bacteria	1	United Kindom
MGYG000290379	DMS_other	#N/A	WCHB1-69	Bacteria	1	United Kindom
MGYG000290379	AbiE	#N/A	WCHB1-69	Bacteria	1	United Kindom
MGYG000290379	AbiE	#N/A	WCHB1-69	Bacteria	1	United Kindom
MGYG000290379	SoFic	#N/A	WCHB1-69	Bacteria	1	United Kindom
MGYG000290379	PDC-S01	#N/A	WCHB1-69	Bacteria	1	United Kindom
MGYG000290379	SoFic	#N/A	WCHB1-69	Bacteria	1	United Kindom
MGYG000290379	PDC-M50	#N/A	WCHB1-69	Bacteria	1	United Kindom
MGYG000290379	PDC-M50	#N/A	WCHB1-69	Bacteria	1	United Kindom
MGYG000290379	PDC-S34	#N/A	WCHB1-69	Bacteria	1	United Kindom
MGYG000290379	SoFic	#N/A	WCHB1-69	Bacteria	1	United Kindom
MGYG000290379	PDC-M13	#N/A	WCHB1-69	Bacteria	1	United Kindom
MGYG000290379	PDC-M13	#N/A	WCHB1-69	Bacteria	1	United Kindom
MGYG000290379	PDC-S01	#N/A	WCHB1-69	Bacteria	1	United Kindom
MGYG000290379	SoFic	#N/A	WCHB1-69	Bacteria	1	United Kindom
MGYG000290379	PDC-S01	#N/A	WCHB1-69	Bacteria	1	United Kindom
MGYG000290379	PDC-S07	#N/A	WCHB1-69	Bacteria	1	United Kindom
MGYG000290379	PDC-S27	#N/A	WCHB1-69	Bacteria	1	United Kindom
MGYG000290379	PDC-S27	#N/A	WCHB1-69	Bacteria	1	United Kindom
MGYG000290379	PDC-S01	#N/A	WCHB1-69	Bacteria	1	United Kindom
MGYG000290379	PDC-S01	#N/A	WCHB1-69	Bacteria	1	United Kindom
MGYG000293967	cas_adaptation	#N/A	QAMH01	Bacteria	1	United Kindom
MGYG000293967	cas_adaptation	#N/A	QAMH01	Bacteria	1	United Kindom
MGYG000293967	AbiL	#N/A	QAMH01	Bacteria	1	United Kindom
MGYG000293967	AbiL	#N/A	QAMH01	Bacteria	1	United Kindom
MGYG000293967	DMS_other	#N/A	QAMH01	Bacteria	1	United Kindom
MGYG000293967	DMS_other	#N/A	QAMH01	Bacteria	1	United Kindom
MGYG000293967	DMS_other	#N/A	QAMH01	Bacteria	1	United Kindom
MGYG000293967	DMS_other	#N/A	QAMH01	Bacteria	1	United Kindom
MGYG000293967	RM_type_II	#N/A	QAMH01	Bacteria	1	United Kindom
MGYG000293967	RM_type_II	#N/A	QAMH01	Bacteria	1	United Kindom
MGYG000293967	Shango	#N/A	QAMH01	Bacteria	1	United Kindom
MGYG000293967	Shango	#N/A	QAMH01	Bacteria	1	United Kindom
MGYG000293967	PDC-S07	#N/A	QAMH01	Bacteria	1	United Kindom
MGYG000293967	RM_type_IV	#N/A	QAMH01	Bacteria	1	United Kindom
MGYG000293967	SoFic	#N/A	QAMH01	Bacteria	1	United Kindom
MGYG000293967	DMS_other	#N/A	QAMH01	Bacteria	1	United Kindom
MGYG000293967	DMS_other	#N/A	QAMH01	Bacteria	1	United Kindom
MGYG000293967	PDC-S19	#N/A	QAMH01	Bacteria	1	United Kindom
MGYG000293967	PDC-S01	#N/A	QAMH01	Bacteria	1	United Kindom
MGYG000293967	PDC-S23	#N/A	QAMH01	Bacteria	1	United Kindom
MGYG000292367	wadjet_type_I	#N/A	Atopobiaceae	Bacteria	1	United Kindom
MGYG000292367	wadjet_type_I	#N/A	Atopobiaceae	Bacteria	1	United Kindom
MGYG000292367	wadjet_type_I	#N/A	Atopobiaceae	Bacteria	1	United Kindom
MGYG000292367	wadjet_type_I	#N/A	Atopobiaceae	Bacteria	1	United Kindom
MGYG000292367	PDC-S01	#N/A	Atopobiaceae	Bacteria	1	United Kindom
MGYG000292367	AbiE	Boran	Atopobiaceae	Bacteria	1	Kenya
MGYG000292367	AbiE	Boran	Atopobiaceae	Bacteria	1	Kenya
MGYG000292367	PDC-S01	Boran	Atopobiaceae	Bacteria	1	Kenya
MGYG000292367	SoFic	Boran	Atopobiaceae	Bacteria	1	Kenya
MGYG000292367	PDC-S27	Boran	Atopobiaceae	Bacteria	1	Kenya
MGYG000292367	PD-T4-6	Boran	Atopobiaceae	Bacteria	1	Kenya
MGYG000292367	RM_type_II	Boran	Atopobiaceae	Bacteria	1	Kenya
MGYG000292367	RM_type_II	Boran	Atopobiaceae	Bacteria	1	Kenya
MGYG000292367	mza	Boran	Atopobiaceae	Bacteria	1	Kenya
MGYG000292367	mza	Boran	Atopobiaceae	Bacteria	1	Kenya
MGYG000292367	mza	Boran	Atopobiaceae	Bacteria	1	Kenya
MGYG000292367	mza	Boran	Atopobiaceae	Bacteria	1	Kenya
MGYG000292367	PDC-S01	Boran	Atopobiaceae	Bacteria	1	Kenya
MGYG000292367	PDC-S33	Boran	Atopobiaceae	Bacteria	1	Kenya
MGYG000292367	DMS_other	Boran	Atopobiaceae	Bacteria	1	Kenya
MGYG000292367	DMS_other	Boran	Atopobiaceae	Bacteria	1	Kenya
MGYG000292367	SoFic	Boran	Atopobiaceae	Bacteria	1	Kenya
MGYG000292367	DMS_other	Boran	Atopobiaceae	Bacteria	1	Kenya
MGYG000292367	Mokosh_TypeII	Boran	Atopobiaceae	Bacteria	1	Kenya
MGYG000292367	PDC-S07	Boran	Atopobiaceae	Bacteria	1	Kenya
MGYG000292367	SoFic	Boran	Atopobiaceae	Bacteria	1	Kenya
MGYG000292367	PDC-S02	Boran	Atopobiaceae	Bacteria	1	Kenya
MGYG000292367	RM_type_I	Boran	Atopobiaceae	Bacteria	1	Kenya
MGYG000292367	RM_type_I	Boran	Atopobiaceae	Bacteria	1	Kenya
MGYG000292367	PDC-S01	Boran	Atopobiaceae	Bacteria	1	Kenya
MGYG000292367	PD-T4-6	Boran	Atopobiaceae	Bacteria	1	Kenya
MGYG000292367	septu_type_I	Boran	Atopobiaceae	Bacteria	1	Kenya
MGYG000292367	septu_type_I	#N/A	Atopobiaceae	Bacteria	1	United Kindom
MGYG000292367	PDC-S05	#N/A	Atopobiaceae	Bacteria	1	United Kindom
MGYG000292367	PDC-S02	#N/A	Atopobiaceae	Bacteria	1	United Kindom
MGYG000292367	HEC-06	#N/A	Atopobiaceae	Bacteria	1	United Kindom
MGYG000292367	PDC-S04	#N/A	Atopobiaceae	Bacteria	1	United Kindom
MGYG000292367	SoFic	#N/A	Atopobiaceae	Bacteria	1	United Kindom
MGYG000292367	PD-T4-6	#N/A	Atopobiaceae	Bacteria	1	United Kindom
MGYG000292367	PDC-S27	#N/A	Atopobiaceae	Bacteria	1	United Kindom
MGYG000292367	RM_type_I	#N/A	Atopobiaceae	Bacteria	1	United Kindom
MGYG000292367	RM_type_I	#N/A	Atopobiaceae	Bacteria	1	United Kindom
MGYG000292367	RM_type_I	#N/A	Atopobiaceae	Bacteria	1	United Kindom
MGYG000292367	AbiE	#N/A	Atopobiaceae	Bacteria	1	United Kindom
MGYG000292367	AbiE	#N/A	Atopobiaceae	Bacteria	1	United Kindom
MGYG000292367	Shango	#N/A	Atopobiaceae	Bacteria	1	United Kindom
MGYG000292367	Shango	#N/A	Atopobiaceae	Bacteria	1	United Kindom
MGYG000292367	Shango	#N/A	Atopobiaceae	Bacteria	1	United Kindom
MGYG000292367	Shango	#N/A	Atopobiaceae	Bacteria	1	United Kindom
MGYG000292367	AbiD	#N/A	Atopobiaceae	Bacteria	1	United Kindom
MGYG000292367	RM_type_IIG	#N/A	Atopobiaceae	Bacteria	1	United Kindom
MGYG000292367	ietAS	#N/A	Atopobiaceae	Bacteria	1	United Kindom
MGYG000292367	ietAS	#N/A	Atopobiaceae	Bacteria	1	United Kindom
MGYG000293914	PD-T4-6	#N/A	Mycoplasmoidaceae	Bacteria	1	United Kindom
MGYG000295568	PDC-S26	#N/A	UBA932	Bacteria	1	United Kindom
MGYG000295568	PDC-S10	#N/A	UBA932	Bacteria	1	United Kindom
MGYG000295568	PDC-S13	#N/A	UBA932	Bacteria	1	United Kindom
MGYG000295568	PDC-S01	#N/A	UBA932	Bacteria	1	United Kindom
MGYG000295568	VSPR	#N/A	UBA932	Bacteria	1	United Kindom
MGYG000295568	VSPR	#N/A	UBA932	Bacteria	1	United Kindom
MGYG000295568	VSPR	#N/A	UBA932	Bacteria	1	United Kindom
MGYG000295568	PDC-S07	#N/A	UBA932	Bacteria	1	United Kindom
MGYG000295568	PDC-S34	#N/A	UBA932	Bacteria	1	United Kindom
MGYG000295568	AbiE	#N/A	UBA932	Bacteria	1	United Kindom
MGYG000295568	AbiE	#N/A	UBA932	Bacteria	1	United Kindom
MGYG000295568	SoFic	#N/A	UBA932	Bacteria	1	United Kindom
MGYG000295568	PDC-M12	#N/A	UBA932	Bacteria	1	United Kindom
MGYG000295568	PDC-M12	#N/A	UBA932	Bacteria	1	United Kindom
MGYG000295568	PDC-S27	#N/A	UBA932	Bacteria	1	United Kindom
MGYG000290103	RM_type_IV	#N/A	Treponemataceae	Bacteria	1	United Kindom
MGYG000290103	RM_type_II	#N/A	Treponemataceae	Bacteria	1	United Kindom
MGYG000290103	RM_type_II	#N/A	Treponemataceae	Bacteria	1	United Kindom
MGYG000290103	PDC-S13	#N/A	Treponemataceae	Bacteria	1	United Kindom
MGYG000290103	hachiman_type_I	#N/A	Treponemataceae	Bacteria	1	United Kindom
MGYG000290103	hachiman_type_I	#N/A	Treponemataceae	Bacteria	1	United Kindom
MGYG000290103	RM_type_I	#N/A	Treponemataceae	Bacteria	1	United Kindom
MGYG000290103	RM_type_I	#N/A	Treponemataceae	Bacteria	1	United Kindom
MGYG000290103	RM_type_I	#N/A	Treponemataceae	Bacteria	1	United Kindom
MGYG000290103	AbiQ	#N/A	Treponemataceae	Bacteria	1	United Kindom
MGYG000290103	PDC-S01	#N/A	Treponemataceae	Bacteria	1	United Kindom
MGYG000290103	PDC-S01	#N/A	Treponemataceae	Bacteria	1	United Kindom
MGYG000290103	RM_type_II	#N/A	Treponemataceae	Bacteria	1	United Kindom
MGYG000290103	RM_type_II	#N/A	Treponemataceae	Bacteria	1	United Kindom
MGYG000290103	RM_type_II	#N/A	Treponemataceae	Bacteria	1	United Kindom
MGYG000290103	RM_type_II	#N/A	Treponemataceae	Bacteria	1	United Kindom
MGYG000290103	PDC-M13	#N/A	Treponemataceae	Bacteria	1	United Kindom
MGYG000290103	PDC-M13	#N/A	Treponemataceae	Bacteria	1	United Kindom
MGYG000290103	PDC-M13	#N/A	Treponemataceae	Bacteria	1	United Kindom
MGYG000290103	PDC-S01	#N/A	Treponemataceae	Bacteria	1	United Kindom
MGYG000290103	shedu	#N/A	Treponemataceae	Bacteria	1	United Kindom
MGYG000290103	PDC-S01	#N/A	Treponemataceae	Bacteria	1	United Kindom
MGYG000290103	PDC-S35	#N/A	Treponemataceae	Bacteria	1	United Kindom
MGYG000290103	PDC-S23	#N/A	Treponemataceae	Bacteria	1	United Kindom
MGYG000290103	PDC-S13	#N/A	Treponemataceae	Bacteria	1	United Kindom
MGYG000290103	PDC-S05	#N/A	Treponemataceae	Bacteria	1	United Kindom
MGYG000290103	DMS_other	#N/A	Treponemataceae	Bacteria	1	United Kindom
MGYG000290103	DMS_other	#N/A	Treponemataceae	Bacteria	1	United Kindom
MGYG000290103	wadjet_type_I	#N/A	Treponemataceae	Bacteria	1	United Kindom
MGYG000290103	wadjet_type_I	#N/A	Treponemataceae	Bacteria	1	United Kindom
MGYG000290103	wadjet_type_I	#N/A	Treponemataceae	Bacteria	1	United Kindom
MGYG000290103	wadjet_type_I	#N/A	Treponemataceae	Bacteria	1	United Kindom
MGYG000290103	AbiQ	#N/A	Treponemataceae	Bacteria	1	United Kindom
MGYG000290103	PDC-S11	#N/A	Treponemataceae	Bacteria	1	United Kindom
MGYG000290103	SoFic	#N/A	Treponemataceae	Bacteria	1	United Kindom
MGYG000290103	PDC-S05	#N/A	Treponemataceae	Bacteria	1	United Kindom
MGYG000290103	PDC-S13	#N/A	Treponemataceae	Bacteria	1	United Kindom
MGYG000290103	PDC-S01	#N/A	Treponemataceae	Bacteria	1	United Kindom
MGYG000290103	PDC-M13	#N/A	Treponemataceae	Bacteria	1	United Kindom
MGYG000290103	PDC-M13	#N/A	Treponemataceae	Bacteria	1	United Kindom
MGYG000290103	PDC-S01	#N/A	Treponemataceae	Bacteria	1	United Kindom
MGYG000290103	ietAS	#N/A	Treponemataceae	Bacteria	1	United Kindom
MGYG000290103	ietAS	Boran	Treponemataceae	Bacteria	1	Kenya
MGYG000290103	DMS_other	Boran	Treponemataceae	Bacteria	1	Kenya
MGYG000290103	DMS_other	Boran	Treponemataceae	Bacteria	1	Kenya
MGYG000295489	PDC-S27	Boran	UBA1381	Bacteria	1	Kenya
MGYG000295252	SoFic	Boran	CAG-826	Bacteria	1	Kenya
MGYG000295252	PDC-S31	Boran	CAG-826	Bacteria	1	Kenya
MGYG000295252	PDC-S14	Boran	CAG-826	Bacteria	1	Kenya
MGYG000295252	PDC-S01	Boran	CAG-826	Bacteria	1	Kenya
MGYG000295252	SoFic	Boran	CAG-826	Bacteria	1	Kenya
MGYG000295252	PDC-S34	Boran	CAG-826	Bacteria	1	Kenya
MGYG000295252	PD-T4-6	Boran	CAG-826	Bacteria	1	Kenya
MGYG000295252	PDC-S01	Boran	CAG-826	Bacteria	1	Kenya
MGYG000295252	PDC-M11	Boran	CAG-826	Bacteria	1	Kenya
MGYG000295252	PDC-M11	Boran	CAG-826	Bacteria	1	Kenya
MGYG000295252	PDC-S61	Boran	CAG-826	Bacteria	1	Kenya
MGYG000295252	PDC-S54	Boran	CAG-826	Bacteria	1	Kenya
MGYG000295252	PDC-S27	Boran	CAG-826	Bacteria	1	Kenya
MGYG000295252	PDC-S31	Boran	CAG-826	Bacteria	1	Kenya
MGYG000295252	PDC-S26	Boran	CAG-826	Bacteria	1	Kenya
MGYG000295252	PDC-S01	Boran	CAG-826	Bacteria	1	Kenya
MGYG000295252	PDC-S72	Boran	CAG-826	Bacteria	1	Kenya
MGYG000295252	PDC-S01	Boran	CAG-826	Bacteria	1	Kenya
MGYG000295252	PDC-S27	Boran	CAG-826	Bacteria	1	Kenya
MGYG000295252	PDC-S37	Boran	CAG-826	Bacteria	1	Kenya
MGYG000295252	AbiE	Boran	CAG-826	Bacteria	1	Kenya
MGYG000295252	AbiE	Boran	CAG-826	Bacteria	1	Kenya
MGYG000295252	PDC-S01	Boran	CAG-826	Bacteria	1	Kenya
MGYG000295252	PDC-S01	Boran	CAG-826	Bacteria	1	Kenya
MGYG000295252	PDC-S07	Boran	CAG-826	Bacteria	1	Kenya
MGYG000295252	PDC-M13	Boran	CAG-826	Bacteria	1	Kenya
MGYG000295252	PDC-M13	Boran	CAG-826	Bacteria	1	Kenya
MGYG000295252	PDC-S01	Boran	CAG-826	Bacteria	1	Kenya
MGYG000295252	AbiE	Boran	CAG-826	Bacteria	1	Kenya
MGYG000295252	AbiE	Boran	CAG-826	Bacteria	1	Kenya
MGYG000295252	wadjet_other	Boran	CAG-826	Bacteria	1	Kenya
MGYG000295252	wadjet_other	Boran	CAG-826	Bacteria	1	Kenya
MGYG000295252	wadjet_other	Boran	CAG-826	Bacteria	1	Kenya
MGYG000295252	SoFic	Boran	CAG-826	Bacteria	1	Kenya
MGYG000292825	SoFic	Boran	UBA932	Bacteria	1	Kenya
MGYG000292825	AbiE	Boran	UBA932	Bacteria	1	Kenya
MGYG000292825	AbiE	Boran	UBA932	Bacteria	1	Kenya
MGYG000292825	SoFic	Boran	UBA932	Bacteria	1	Kenya
MGYG000292825	PDC-S34	Boran	UBA932	Bacteria	1	Kenya
MGYG000292825	RM_type_I	#N/A	UBA932	Bacteria	1	United Kindom
MGYG000292825	RM_type_I	#N/A	UBA932	Bacteria	1	United Kindom
MGYG000292825	RM_type_I	#N/A	UBA932	Bacteria	1	United Kindom
MGYG000292825	HEC-06	#N/A	UBA932	Bacteria	1	United Kindom
MGYG000290252	PDC-M13	#N/A	Muribaculaceae	Bacteria	1	United Kindom
MGYG000290252	PDC-M13	#N/A	Muribaculaceae	Bacteria	1	United Kindom
MGYG000290252	PDC-M13	#N/A	Muribaculaceae	Bacteria	1	United Kindom
MGYG000290252	PDC-S01	#N/A	Muribaculaceae	Bacteria	1	United Kindom
MGYG000290252	PDC-S27	#N/A	Muribaculaceae	Bacteria	1	United Kindom
MGYG000290252	PDC-S01	#N/A	Muribaculaceae	Bacteria	1	United Kindom
MGYG000290252	PDC-S01	#N/A	Muribaculaceae	Bacteria	1	United Kindom
MGYG000290252	DMS_other	#N/A	Muribaculaceae	Bacteria	1	United Kindom
MGYG000290252	DMS_other	#N/A	Muribaculaceae	Bacteria	1	United Kindom
MGYG000290252	PDC-S05	#N/A	Muribaculaceae	Bacteria	1	United Kindom
MGYG000290252	cbass_type_IIs	#N/A	Muribaculaceae	Bacteria	1	United Kindom
MGYG000290252	cbass_type_IIs	#N/A	Muribaculaceae	Bacteria	1	United Kindom
MGYG000290252	cbass_type_IIs	#N/A	Muribaculaceae	Bacteria	1	United Kindom
MGYG000290252	AbiL	#N/A	Muribaculaceae	Bacteria	1	United Kindom
MGYG000290252	AbiL	#N/A	Muribaculaceae	Bacteria	1	United Kindom
MGYG000290252	PDC-S01	#N/A	Muribaculaceae	Bacteria	1	United Kindom
MGYG000290252	PDC-S27	#N/A	Muribaculaceae	Bacteria	1	United Kindom
MGYG000290252	PDC-M60	#N/A	Muribaculaceae	Bacteria	1	United Kindom
MGYG000290252	PDC-M60	#N/A	Muribaculaceae	Bacteria	1	United Kindom
MGYG000290252	PDC-M60	#N/A	Muribaculaceae	Bacteria	1	United Kindom
MGYG000290252	PDC-S01	#N/A	Muribaculaceae	Bacteria	1	United Kindom
MGYG000290252	PDC-S02	#N/A	Muribaculaceae	Bacteria	1	United Kindom
MGYG000290252	PDC-S01	#N/A	Muribaculaceae	Bacteria	1	United Kindom
MGYG000290252	AbiL	#N/A	Muribaculaceae	Bacteria	1	United Kindom
MGYG000290252	AbiL	#N/A	Muribaculaceae	Bacteria	1	United Kindom
MGYG000290252	SEFIR	#N/A	Muribaculaceae	Bacteria	1	United Kindom
MGYG000290252	PDC-S01	#N/A	Muribaculaceae	Bacteria	1	United Kindom
MGYG000290252	PDC-S01	#N/A	Muribaculaceae	Bacteria	1	United Kindom
MGYG000290252	RM_type_II	#N/A	Muribaculaceae	Bacteria	1	United Kindom
MGYG000290252	RM_type_II	#N/A	Muribaculaceae	Bacteria	1	United Kindom
MGYG000290252	PDC-S01	#N/A	Muribaculaceae	Bacteria	1	United Kindom
MGYG000290252	PDC-S02	#N/A	Muribaculaceae	Bacteria	1	United Kindom
MGYG000290252	PDC-S07	#N/A	Muribaculaceae	Bacteria	1	United Kindom
MGYG000290252	HEC-09	#N/A	Muribaculaceae	Bacteria	1	United Kindom
MGYG000290252	PDC-S02	#N/A	Muribaculaceae	Bacteria	1	United Kindom
MGYG000290252	Paris_fused	#N/A	Muribaculaceae	Bacteria	1	United Kindom
MGYG000294894	DMS_other	#N/A	Oscillospiraceae	Bacteria	1	United Kindom
MGYG000294894	DMS_other	#N/A	Oscillospiraceae	Bacteria	1	United Kindom
MGYG000294894	PD-T4-6	#N/A	Oscillospiraceae	Bacteria	1	United Kindom
MGYG000294894	PDC-S07	#N/A	Oscillospiraceae	Bacteria	1	United Kindom
MGYG000294894	PD-T4-6	Boran	Oscillospiraceae	Bacteria	1	Kenya
MGYG000294894	Shango	Boran	Oscillospiraceae	Bacteria	1	Kenya
MGYG000294894	Shango	Boran	Oscillospiraceae	Bacteria	1	Kenya
MGYG000294894	Shango	Boran	Oscillospiraceae	Bacteria	1	Kenya
MGYG000294894	PDC-S01	Boran	Oscillospiraceae	Bacteria	1	Kenya
MGYG000294894	PDC-S04	Boran	Oscillospiraceae	Bacteria	1	Kenya
MGYG000294894	PDC-S27	Boran	Oscillospiraceae	Bacteria	1	Kenya
MGYG000294894	PDC-S01	Boran	Oscillospiraceae	Bacteria	1	Kenya
MGYG000294894	PDC-S01	Boran	Oscillospiraceae	Bacteria	1	Kenya
MGYG000294894	PDC-S27	Boran	Oscillospiraceae	Bacteria	1	Kenya
MGYG000291117	PDC-S27	Boran	Lachnospiraceae	Bacteria	1	Kenya
MGYG000291117	DMS_other	Boran	Lachnospiraceae	Bacteria	1	Kenya
MGYG000291117	DMS_other	Boran	Lachnospiraceae	Bacteria	1	Kenya
MGYG000291117	SoFic	Boran	Lachnospiraceae	Bacteria	1	Kenya
MGYG000291117	Shango	Boran	Lachnospiraceae	Bacteria	1	Kenya
MGYG000291117	Shango	Boran	Lachnospiraceae	Bacteria	1	Kenya
MGYG000291117	Shango	Boran	Lachnospiraceae	Bacteria	1	Kenya
MGYG000291117	AbiO-Nhi_family	Boran	Lachnospiraceae	Bacteria	1	Kenya
MGYG000295088	DMS_other	#N/A	Oscillospiraceae	Bacteria	1	United Kindom
MGYG000295088	DMS_other	#N/A	Oscillospiraceae	Bacteria	1	United Kindom
MGYG000295088	PDC-S05	#N/A	Oscillospiraceae	Bacteria	1	United Kindom
MGYG000295088	PDC-S05	#N/A	Oscillospiraceae	Bacteria	1	United Kindom
MGYG000291579	PDC-S23	#N/A	UBA660	Bacteria	1	United Kindom
MGYG000291579	PDC-S04	#N/A	UBA660	Bacteria	1	United Kindom
MGYG000291579	PDC-S02	#N/A	UBA660	Bacteria	1	United Kindom
MGYG000291579	PDC-S07	#N/A	UBA660	Bacteria	1	United Kindom
MGYG000291579	AbiD	Boran	UBA660	Bacteria	1	Kenya
MGYG000291579	PDC-S01	Boran	UBA660	Bacteria	1	Kenya
MGYG000291579	PDC-S05	Boran	UBA660	Bacteria	1	Kenya
MGYG000291579	PDC-S13	Boran	UBA660	Bacteria	1	Kenya
MGYG000291579	PD-T4-6	Boran	UBA660	Bacteria	1	Kenya
MGYG000291579	AbiQ	Boran	UBA660	Bacteria	1	Kenya
MGYG000291579	PDC-S57	Boran	UBA660	Bacteria	1	Kenya
MGYG000291579	PDC-S13	Boran	UBA660	Bacteria	1	Kenya
MGYG000291579	PDC-S13	#N/A	UBA660	Bacteria	1	United Kindom
MGYG000291579	PDC-S05	#N/A	UBA660	Bacteria	1	United Kindom
MGYG000290052	PDC-S07	#N/A	Lachnospiraceae	Bacteria	1	United Kindom
MGYG000294355	PDC-S34	#N/A	Erysipelotrichaceae	Bacteria	1	United Kindom
MGYG000294355	PDC-S01	#N/A	Erysipelotrichaceae	Bacteria	1	United Kindom
MGYG000294355	DMS_other	#N/A	Erysipelotrichaceae	Bacteria	1	United Kindom
MGYG000294355	HEC-06	#N/A	Erysipelotrichaceae	Bacteria	1	United Kindom
MGYG000294355	PDC-S27	#N/A	Erysipelotrichaceae	Bacteria	1	United Kindom
MGYG000294355	PDC-S01	#N/A	Erysipelotrichaceae	Bacteria	1	United Kindom
MGYG000294355	RM_type_I	#N/A	Erysipelotrichaceae	Bacteria	1	United Kindom
MGYG000294355	RM_type_I	#N/A	Erysipelotrichaceae	Bacteria	1	United Kindom
MGYG000294355	RM_type_I	#N/A	Erysipelotrichaceae	Bacteria	1	United Kindom
MGYG000294355	RM_type_I	#N/A	Erysipelotrichaceae	Bacteria	1	United Kindom
MGYG000294355	SoFic	#N/A	Erysipelotrichaceae	Bacteria	1	United Kindom
MGYG000294355	PDC-S01	#N/A	Erysipelotrichaceae	Bacteria	1	United Kindom
MGYG000294355	PDC-S01	#N/A	Erysipelotrichaceae	Bacteria	1	United Kindom
MGYG000294355	PD-T4-6	#N/A	Erysipelotrichaceae	Bacteria	1	United Kindom
MGYG000294355	PDC-S01	#N/A	Erysipelotrichaceae	Bacteria	1	United Kindom
MGYG000294355	PDC-S01	#N/A	Erysipelotrichaceae	Bacteria	1	United Kindom
MGYG000294355	wadjet_type_I	#N/A	Erysipelotrichaceae	Bacteria	1	United Kindom
MGYG000294355	wadjet_type_I	#N/A	Erysipelotrichaceae	Bacteria	1	United Kindom
MGYG000294355	wadjet_type_I	#N/A	Erysipelotrichaceae	Bacteria	1	United Kindom
MGYG000294355	wadjet_type_I	#N/A	Erysipelotrichaceae	Bacteria	1	United Kindom
MGYG000294355	PDC-S01	#N/A	Erysipelotrichaceae	Bacteria	1	United Kindom
MGYG000294355	Mokosh_TypeII	#N/A	Erysipelotrichaceae	Bacteria	1	United Kindom
MGYG000294355	PDC-S01	#N/A	Erysipelotrichaceae	Bacteria	1	United Kindom
MGYG000294355	PDC-S15	#N/A	Erysipelotrichaceae	Bacteria	1	United Kindom
MGYG000294355	PDC-S27	#N/A	Erysipelotrichaceae	Bacteria	1	United Kindom
MGYG000294355	PDC-S01	#N/A	Erysipelotrichaceae	Bacteria	1	United Kindom
MGYG000294355	PDC-S01	#N/A	Erysipelotrichaceae	Bacteria	1	United Kindom
MGYG000293172	RosmerTA	#N/A	Ruminococcaceae	Bacteria	1	United Kindom
MGYG000293172	RosmerTA	#N/A	Ruminococcaceae	Bacteria	1	United Kindom
MGYG000293172	RM_type_II	#N/A	Ruminococcaceae	Bacteria	1	United Kindom
MGYG000293172	RM_type_II	Boran	Ruminococcaceae	Bacteria	1	Kenya
MGYG000293172	PDC-S13	Boran	Ruminococcaceae	Bacteria	1	Kenya
MGYG000293172	PD-T4-6	Boran	Ruminococcaceae	Bacteria	1	Kenya
MGYG000293172	PDC-S04	Boran	Ruminococcaceae	Bacteria	1	Kenya
MGYG000293172	PD-Lambda-1	Boran	Ruminococcaceae	Bacteria	1	Kenya
MGYG000293172	RM_type_II	Boran	Ruminococcaceae	Bacteria	1	Kenya
MGYG000293172	RM_type_II	Boran	Ruminococcaceae	Bacteria	1	Kenya
MGYG000293172	AbiE	Boran	Ruminococcaceae	Bacteria	1	Kenya
MGYG000293172	AbiE	Boran	Ruminococcaceae	Bacteria	1	Kenya
MGYG000293179	SoFic	Boran	UBA1715	Bacteria	1	Kenya
MGYG000293179	PDC-S05	Boran	UBA1715	Bacteria	1	Kenya
MGYG000293179	PDC-S01	Boran	UBA1715	Bacteria	1	Kenya
MGYG000293179	AbiL	Boran	UBA1715	Bacteria	1	Kenya
MGYG000293179	AbiL	Boran	UBA1715	Bacteria	1	Kenya
MGYG000293179	SoFic	Boran	UBA1715	Bacteria	1	Kenya
MGYG000293179	PDC-S66	Boran	UBA1715	Bacteria	1	Kenya
MGYG000293179	SoFic	Boran	UBA1715	Bacteria	1	Kenya
MGYG000293179	PDC-S72	Boran	UBA1715	Bacteria	1	Kenya
MGYG000293179	PDC-S01	Boran	UBA1715	Bacteria	1	Kenya
MGYG000293179	PDC-S01	Boran	UBA1715	Bacteria	1	Kenya
MGYG000293179	PDC-S05	Boran	UBA1715	Bacteria	1	Kenya
MGYG000293179	RM_type_II	Boran	UBA1715	Bacteria	1	Kenya
MGYG000293179	RM_type_II	Boran	UBA1715	Bacteria	1	Kenya
MGYG000293179	PDC-S05	Boran	UBA1715	Bacteria	1	Kenya
MGYG000293179	PDC-S07	Boran	UBA1715	Bacteria	1	Kenya
MGYG000293179	PDC-S05	Boran	UBA1715	Bacteria	1	Kenya
MGYG000293179	RM_type_I	Boran	UBA1715	Bacteria	1	Kenya
MGYG000293179	RM_type_I	Boran	UBA1715	Bacteria	1	Kenya
MGYG000293179	DMS_other	Boran	UBA1715	Bacteria	1	Kenya
MGYG000293179	RM_type_I	Boran	UBA1715	Bacteria	1	Kenya
MGYG000293179	PDC-S05	Boran	UBA1715	Bacteria	1	Kenya
MGYG000293179	PDC-S05	Boran	UBA1715	Bacteria	1	Kenya
MGYG000293179	PDC-S02	Boran	UBA1715	Bacteria	1	Kenya
MGYG000293179	PDC-M12	Boran	UBA1715	Bacteria	1	Kenya
MGYG000293179	PDC-M12	Boran	UBA1715	Bacteria	1	Kenya
MGYG000293179	PDC-S22	Boran	UBA1715	Bacteria	1	Kenya
MGYG000293179	PDC-S05	Boran	UBA1715	Bacteria	1	Kenya
MGYG000293179	DMS_other	Boran	UBA1715	Bacteria	1	Kenya
MGYG000293179	DMS_other	Boran	UBA1715	Bacteria	1	Kenya
MGYG000293179	PDC-S04	Boran	UBA1715	Bacteria	1	Kenya
MGYG000293179	PDC-S10	Boran	UBA1715	Bacteria	1	Kenya
MGYG000293179	PDC-S01	Boran	UBA1715	Bacteria	1	Kenya
MGYG000293179	HEC-06	Boran	UBA1715	Bacteria	1	Kenya
MGYG000293179	PDC-S26	Boran	UBA1715	Bacteria	1	Kenya
MGYG000293179	PDC-S05	Boran	UBA1715	Bacteria	1	Kenya
MGYG000293179	SoFic	Boran	UBA1715	Bacteria	1	Kenya
MGYG000293179	AbiE	Boran	UBA1715	Bacteria	1	Kenya
MGYG000293179	AbiE	Boran	UBA1715	Bacteria	1	Kenya
MGYG000293179	PDC-S13	Boran	UBA1715	Bacteria	1	Kenya
MGYG000293179	PDC-S34	Boran	UBA1715	Bacteria	1	Kenya
MGYG000293179	PDC-S01	Boran	UBA1715	Bacteria	1	Kenya
[truncated: 89,325 more rows]

## Sheet: Table S3
Supplementary Table 3 - Annotation of antiviral defense systems in MAGs from Nellore rumen using PADLOC
[truncated: 15,633 more rows]

[truncated: 8 more sheets: Table S4, Table S5, Table S6, Table S7, Table S8, Table S9, Table S10, Table S11]
